# Supplementary material for: Transcriptome and metabolomic analysis to reveal the browning spot formation of ‘Huangguan’ pear
Source: BMC Plant Biol. 2021 Jul 3;21:321. doi: 10.1186/s12870-021-03049-8 (PMC8255024; doi:10.1186/s12870-021-03049-8)
Supplement: Supplementary file 3 — Additional file 3. List the number of Differential metabolites between CK and BS. [file 12870_2021_3049_MOESM3_ESM.xlsx]

## Sheet: ESI+
Transcriptome and metabolomic analysis to reveal the browning spot formation of ‘Huangguan’ pear Qi Wang¶, Xinyi Wu¶, Li Liu¶, Daozhi Yao, Jinchao Li, Jie Fang, Xiaonan Chen, Liwu Zhu, Pu Liu, Zhenfeng Ye, Bing Jia*, Wei Heng*
Table S2. Number of Differential metabolites between CK and BS of 'Huangguan' pear.
Pathway	Count	Pathway ID	Metbolites
Biosynthesis of secondary metabolites	361	map01110	D-Gluconic acid, D-Gluconate, D-gluco-Hexonic acid, , Chorismate, Chorismic acid, (3R,4R)-3-[(1-Carboxyethenyl)oxy]-4-hydroxycyclohexa-1,5-diene-1-carboxylate, , Prephenate, Prephenic acid, , Isochorismate, Isochorismic acid, , Senecionine, , L-Isoleucine, 2-Amino-3-methylvaleric acid, , L-Leucine, 2-Amino-4-methylvaleric acid, (2S)-alpha-2-Amino-4-methylvaleric acid, (2S)-alpha-Leucine, , 2-Succ…
Metabolic pathways	344	map01100	L-2,4-Diaminobutanoate, alpha,gamma-Diaminobutyrate, L-2,4-Diaminobutyrate, , (R)-3-Ureidoisobutyrate, (R)-N-Carbamyl-beta-aminoisobutyrate, , D-Glutamine, D-2-Aminoglutaramic acid, , L-1-Pyrroline-3-hydroxy-5-carboxylate, 3-Hydroxy-L-1-pyrroline-5-carboxylate, (3R,5S)-1-Pyrroline-3-hydroxy-5-carboxylate, (3R,5S)-3-Hydroxy-1-pyrroline-5-carboxylate, , L-Glutamine, L-2-Aminoglutaramic acid, , D-Al…
Sesquiterpenoid and triterpenoid biosynthesis	74	map00909	24-Hydroxy-beta-amyrin, Olean-12-ene-3beta,24-diol, , Lupeol, , alpha-Amyrin, , Germanicol, (3beta)-Olean-18-en-3-ol, , Camelliol C, , Baruol, , Achilleol B, , Parkeol, Lanost-9(11)-en-3beta-ol, , beta-Amyrin, beta-Amyrenol, , beta-Seco-amyrin, 8,14-Secooleana-7,13-diene-3beta-ol, , Cucurbitadienol, , Marneral, , alpha-Seco-amyrin, 8,14-Secoursa-7,13-diene-3beta-ol, , Taraxerol, , (S)-2,3-Epoxysq…
Monoterpenoid biosynthesis	45	map00902	Loganate, Loganic acid, , Secologanin, (-)-Secologanin, , Secologanate, , Geniposidic acid, , Iridotrial, (1S,2R,3S)-2-Formyl-alpha-(hydroxymethylene)-3-methylcyclopentaneacetaldehyde, , 7-Deoxyloganate, , Geraniol, , Sabinene hydrate, , (-)-Linalool, (R)-(-)-Linalool, (3R)-Linalool, , (-)-Menthone, l-Menthone, p-Menthan-3-one, , (+)-Linalool, (S)-(+)-Linalool, (3S)-Linalool, , (-)-endo-Fenchol, …
Diterpenoid biosynthesis	43	map00904	10-Deacetyl-2-debenzoylbaccatin III, , Aphidicolin, , Gibberellin A4, , Gibberellin A51, , Gibberellin A20, Gibberellin 20, , ent-7alpha-Hydroxykaur-16-en-19-oic acid, (-)-Kaur-16-en-7beta-ol-19-oic acid, ent-7alpha-Hydroxykaur-16-en-19-oate, , Taxa-4(20),11(12)-dien-5alpha,13alpha-diol, , 6beta,7beta-Dihydroxykaurenoic acid, ent-6alpha,7alpha-Dihydroxykaur-16-en-19-oic acid, , 10beta,14beta-Dihy…
Flavonoid biosynthesis	38	map00941	Pentahydroxyflavanone, Dihydrotricetin, , Leucodelphinidin, , Taxifolin, Dihydroquercetin, (+)-Dihydroquercetin, (+)-Taxifolin, trans-Dihydroquercetin, , Chlorogenate, Chlorogenic acid, Caffeoyl quinic acid, trans-5-O-Caffeoyl-D-quinate, , (+)-Catechin, D-Catechin, Cyanidanol, (2R-trans)-2-(3,4-Dihydroxyphenyl)-3,4-dihydro-2H-1-benzopyran-3,5,7-triol, (2R,3S)-Catechin, (2R,3S)-(+)-Catechin, Ciani…
Arachidonic acid metabolism	38	map00590	14,15-DHET, (5Z,8Z,11Z)-14,15-Dihydroxyeicosa-5,8,11-trienoic acid, (5Z,8Z,11Z)-14,15-Dihydroxyicosa-5,8,11-trienoic acid, , 11,12-DHET, (5Z,8Z,14Z)-11,12-Dihydroxyeicosa-5,8,14-trienoic acid, (5Z,8Z,14Z)-11,12-Dihydroxyicosa-5,8,14-trienoic acid, , 8,9-DHET, (5Z,11Z,14Z)-8,9-Dihydroxyeicosa-5,11,14-trienoic acid, (5Z,11Z,14Z)-8,9-Dihydroxyicosa-5,11,14-trienoic acid, , 5,6-DHET, (8Z,11Z,14Z)-5,6…
Porphyrin and chlorophyll metabolism	31	map00860	Pheophorbide a, , N1-(5-Phospho-alpha-D-ribosyl)-5,6-dimethylbenzimidazole, alpha-Ribazole 5'-phosphate, , Bilirubin beta-diglucuronide, Bilirubin-bisglucuronoside, , Chlorophyllide b, , Fe-coproporphyrin III, Coproheme III, , Divinylprotochlorophyllide, 2,4-Divinylprotochlorophyllide, Mg-2,4-Divinyl-phaeoporphyrin a5-monomethylester, 3,8-Divinyl protochlorophyllide a, , Hydroxymethylbilane, , Ur…
Phenylpropanoid biosynthesis	26	map00940	3-(2-Carboxyethenyl)-cis,cis-muconate, , 1-O-Sinapoyl-beta-D-glucose, 1-O-Sinapoyl beta-D-glucoside, , Ferulate, Ferulic acid, 4-Hydroxy-3-methoxycinnamic acid, 3-Methoxy-4-hydroxy-trans-cinnamate, 4-Hydroxy-3-methoxycinnamate, , 5-Hydroxyconiferaldehyde, , Scopolin, , Chlorogenate, Chlorogenic acid, Caffeoyl quinic acid, trans-5-O-Caffeoyl-D-quinate, , 5-Hydroxyferulic acid methyl ester, , Scopo…
Steroid biosynthesis	26	map00100	Obtusifoliol, 4alpha,14alpha-Dimethyl-5alpha-ergosta-8,24(28)-dien-3beta-ol, 4alpha,14alpha-Dimethyl-24-methylene-5alpha-cholesta-8-en-3beta-ol, , Cycloeucalenol, , Cycloartenol, 9beta,19-Cyclo-24-lanosten-3beta-ol, , 24-Ethylidenelophenol, alpha1-Sitosterol, 4-alpha-Methyl-5-alpha-stigmasta-7,Z-24-dien-3-beta-ol, (Z)-24-Ethylidenelophenol, , (S)-2,3-Epoxysqualene, Squalene 2,3-epoxide, Squalene …
Brassinosteroid biosynthesis	25	map00905	3-Dehydroteasterone, , Brassinolide, , 26-Hydroxycastasterone, , Cathasterone, , (22R,23R)-22,23-Dihydroxycampesterol, , 3-Dehydro-6-deoxoteasterone, , Castasterone, , 7-Oxateasterone, (22R,23R,24S)-3beta,22,23-Trihydroxy-7-oxa-5alpha-ergostane-6-one, , 7-Oxatyphasterol, (22R,23R,24S)-3alpha,22,23-Trihydroxy-7-oxa-5alpha-ergostane-6-one, , 6-Deoxocastasterone, , (22R,23R)-22,23-Dihydroxy-campest-…
Ubiquinone and other terpenoid-quinone biosynthesis	25	map00130	Chorismate, Chorismic acid, (3R,4R)-3-[(1-Carboxyethenyl)oxy]-4-hydroxycyclohexa-1,5-diene-1-carboxylate, , Isochorismate, Isochorismic acid, , 2-Succinyl-5-enolpyruvyl-6-hydroxy-3-cyclohexene-1-carboxylate, 5-Enolpyruvoyl-6-hydroxy-2-succinylcyclohex-3-ene-1-carboxylate, , 3-(4-Hydroxyphenyl)lactate, 4-Hydroxyphenyllactate, p-Hydroxyphenyllactate, 2-Hydroxy-3-(4-hydroxyphenyl)propanoate, , 4-Hyd…
alpha-Linolenic acid metabolism	24	map00592	12-Oxo-9(Z)-dodecenoic acid, , Traumatin, (10E)-12-Oxododecenoic acid, , (+)-7-Isomethyljasmonate, , Methyl jasmonate, (-)-Methyl jasmonate, , 3-Hexenal, (3Z)-Hexenal, , (9Z,12Z,15Z)-Octadecatrienoic acid, alpha-Linolenic acid, 9,12,15-Octadecatrienoic acid, Linolenate, alpha-Linolenate, , 3,6-Nonadienal, , 10-OPDA, 10-Oxo-11,15-phytodienoic acid, (11Z,15Z)-10-Oxo-11,15-phytodienoic acid, , Ether…
2-Oxocarboxylic acid metabolism	21	map01210	L-2,4-Diaminobutanoate, alpha,gamma-Diaminobutyrate, L-2,4-Diaminobutyrate, , L-Isoleucine, 2-Amino-3-methylvaleric acid, , L-Leucine, 2-Amino-4-methylvaleric acid, (2S)-alpha-2-Amino-4-methylvaleric acid, (2S)-alpha-Leucine, , Indolylmethyl-desulfoglucosinolate, , 2-Oxobutanoate, 2-Ketobutyric acid, 2-Oxobutyric acid, 2-Oxobutyrate, 2-Oxobutanoic acid, alpha-Ketobutyric acid, alpha-Ketobutyrate,…
Isoquinoline alkaloid biosynthesis	20	map00950	Thebaine, , Salutaridinol, 5,6,8,14-Tetradehydro-3,6-dimethoxy-17-methyl-morphinan-4,7-diol, , (S)-Norlaudanine, , (R)-Reticuline, (1R)-1,2,3,4-Tetrahydro-1-[(3-hydroxy-4-methoxyphenyl)methyl]-6-methoxy-2-methyl-7-isoquinolinol, , (S)-Reticuline, (+)-Reticuline, , Secologanin, (-)-Secologanin, , 3,4-Dihydroxybenzaldehyde, Protocatechualdehyde, , Palmatine, 5,6-Dihydro-2,3,9,10-tetramethoxydibenzo…
Biosynthesis of amino acids	18	map01230	L-2,4-Diaminobutanoate, alpha,gamma-Diaminobutyrate, L-2,4-Diaminobutyrate, , L-Glutamine, L-2-Aminoglutaramic acid, , Chorismate, Chorismic acid, (3R,4R)-3-[(1-Carboxyethenyl)oxy]-4-hydroxycyclohexa-1,5-diene-1-carboxylate, , Prephenate, Prephenic acid, , L-Isoleucine, 2-Amino-3-methylvaleric acid, , L-Leucine, 2-Amino-4-methylvaleric acid, (2S)-alpha-2-Amino-4-methylvaleric acid, (2S)-alpha-Leu…
Indole alkaloid biosynthesis	15	map00901	Secologanin, (-)-Secologanin, , 19-Hydroxytabersonine, , Tetrahydroalstonine, , 16-Hydroxytabersonine, , Geissoschizine, , Lochnericine, , 19-epi-Ajmalicine, , Ajmalicine, Raubasine, , 1,2-Dihydrovomilenine, 2-beta-(R)-1,2-Dihydrovomilenine, , Vinorine, , 16-Methoxytabersonine, , Sarpagine, , Strictosidine aglycone, , Horhammericine, , Dialdehyde,
Tyrosine metabolism	15	map00350	2-Oxohept-3-enedioate, 2-Oxohept-3-ene-1,7-dioate, , 2-Hydroxyhepta-2,4-dienedioate, 2-Hydroxyhepta-2,4-diene-1,7-dioate, , 2,5-Dihydroxybenzoate, 2,5-Dihydroxybenzoic acid, Gentisic acid, Hydroquinonecarboxylic acid, Gentisate, , 3-(4-Hydroxyphenyl)lactate, 4-Hydroxyphenyllactate, p-Hydroxyphenyllactate, 2-Hydroxy-3-(4-hydroxyphenyl)propanoate, , Homovanillate, Homovanillic acid, 3-Methoxy-4-hyd…
Phenylalanine metabolism	14	map00360	2-Hydroxy-6-ketononatrienedioate, (2Z,4E,7E)-2-Hydroxy-6-oxonona-2,4,7-triene-1,9-dioate, , cis-3-(3-Carboxyethenyl)-3,5-cyclohexadiene-1,2-diol, (2E)-3-(cis-5,6-Dihydroxycyclohexa-1,3-dien-1-yl)prop-2-enoate, , 3-(2,3-Dihydroxyphenyl)propanoate, 2,3-Dihydroxyphenylpropanoate, , 2-Hydroxy-2,4-pentadienoate, cis-2-Hydroxypenta-2,4-dienoate, Oxopent-4-enoate, 2-Oxopent-4-enoate, 2-Hydroxypenta-2,4-…
Carotenoid biosynthesis	13	map00906	4,4'-Diapophytoene, Dehydrosqualene, 15-cis-4,4'-Diapophytoene, , Dihydrophaseic acid, (-)-Dihydrophaseic acid, , Abscisate, Abscisic acid, (+)-Abscisic acid, ABA, , Strigolactone ABC-rings, , Xanthoxin, 2-cis,4-trans-Xanthoxin, , Abscisic alcohol, , Neurosporaxanthin, all-trans-Neurosporaxanthin, , Abscisic aldehyde, , Xanthoxic acid, , Abscisic acid glucose ester, Abscisic acid-beta-D-glucopyra…
Tryptophan metabolism	13	map00380	Indole-3-ethanol, Tryptophol, , 5-(3'-Carboxy-3'-oxopropyl)-4,6-dihydroxypicolinate, 5-(gamma-Carboxy-gamma-oxopropyl)-4,6-dihydroxypicolinate, , Indolylmethyl-desulfoglucosinolate, , Picolinic acid, 2-Pyridinecarboxylic acid, , Indoxyl, 1H-Indol-3-ol, , N-Acetylisatin, 1-Acetylisatin, , 4-(2-Aminophenyl)-2,4-dioxobutanoate, , 4-Hydroxy-2-quinolinecarboxylic acid, Kynurenic acid, Kynurenate, , 2-…
Linoleic acid metabolism	12	map00591	Crepenynate, (9Z)-Octadec-9-en-12-ynoate, (Z)-9-Octadecen-12-ynoic acid, Crepenynic acid, , (6Z,9Z,12Z)-Octadecatrienoic acid, 6,9,12-Octadecatrienoic acid, gamma-Linolenic acid, Gamolenic acid, , Arachidonate, Arachidonic acid, (5Z,8Z,11Z,14Z)-Icosatetraenoic acid, cis-5,8,11,14-Eicosatetraenoic acid, , 13(S)-HODE, (13S)-Hydroxyoctadecadienoic acid, (9Z,11E)-(13S)-13-Hydroxyoctadeca-9,11-dienoic…
Purine metabolism	11	map00230	L-Glutamine, L-2-Aminoglutaramic acid, , Adenosine, , Deoxyguanosine, 2'-Deoxyguanosine, , 5'-Phosphoribosylglycinamide, GAR, N1-(5-Phospho-D-ribosyl)glycinamide, Glycinamide ribonucleotide, , Hypoxanthine, Purine-6-ol, , IMP, Inosinic acid, Inosine monophosphate, Inosine 5'-monophosphate, Inosine 5'-phosphate, 5'-Inosinate, 5'-Inosinic acid, 5'-Inosine monophosphate, 5'-IMP, , 2'-Deoxyinosine 5'…
Glucosinolate biosynthesis	11	map00966	L-Isoleucine, 2-Amino-3-methylvaleric acid, , L-Leucine, 2-Amino-4-methylvaleric acid, (2S)-alpha-2-Amino-4-methylvaleric acid, (2S)-alpha-Leucine, , Indolylmethyl-desulfoglucosinolate, , 2-Oxo-9-methylthiononanoic acid, 9-Methylthio-2-nonanoic acid, , (E)-4-Hydroxyphenylacetaldehyde oxime, (E)-[4-Hydroxyphenylacetaldehyde oxime], , 7-Methylthioheptyl glucosinolate, , 3-Methylthiopropyl-desulfogl…
Phenylalanine, tyrosine and tryptophan biosynthesis	11	map00400	Chorismate, Chorismic acid, (3R,4R)-3-[(1-Carboxyethenyl)oxy]-4-hydroxycyclohexa-1,5-diene-1-carboxylate, , Prephenate, Prephenic acid, , D-Fructose 1,6-bisphosphate, , 3,4-Dihydroxybenzoate, 3,4-Dihydroxybenzoic acid, Protocatechuate, Protocatechuic acid, , 3-Dehydroshikimate, , 3-Benzylmalic acid, 3-Benzylmalate, , 2-Benzylmalic acid, 2-Benzylmalate, , (4R,5R)-4,5-Dihydroxycyclohexa-1(6),2-dien…
ABC transporters	10	map02010	L-Glutamine, L-2-Aminoglutaramic acid, , L-Isoleucine, 2-Amino-3-methylvaleric acid, , L-Leucine, 2-Amino-4-methylvaleric acid, (2S)-alpha-2-Amino-4-methylvaleric acid, (2S)-alpha-Leucine, , Methyl beta-D-galactoside, Methyl beta-D-galactopyranoside, , Choline sulfate, , Betaine, Trimethylaminoacetate, Glycine betaine, N,N,N-Trimethylglycine, Trimethylammonioacetate, , L-Valine, 2-Amino-3-methylb…
Tropane, piperidine and pyridine alkaloid biosynthesis	10	map00960	Senecionine, , L-Isoleucine, 2-Amino-3-methylvaleric acid, , Nicotinate, Nicotinic acid, Niacin, 3-Pyridinecarboxylic acid, , L-Hyoscyamine, L-Tropine tropate, Daturine, Duboisine, , Atropine, dl-Hyoscyamine, , Littorine, , N-Methylpelletierine, , Lupinine, , L-Phenylalanine, (S)-alpha-Amino-beta-phenylpropionic acid, , Slaframine, (-)-Slaframine,
Biosynthesis of unsaturated fatty acids	10	map01040	(9Z,12Z,15Z)-Octadecatrienoic acid, alpha-Linolenic acid, 9,12,15-Octadecatrienoic acid, Linolenate, alpha-Linolenate, , (6Z,9Z,12Z)-Octadecatrienoic acid, 6,9,12-Octadecatrienoic acid, gamma-Linolenic acid, Gamolenic acid, , Arachidonate, Arachidonic acid, (5Z,8Z,11Z,14Z)-Icosatetraenoic acid, cis-5,8,11,14-Eicosatetraenoic acid, , Docosanoic acid, Docosanoate, Behenic acid, , Hexadecanoic acid,…
Ascorbate and aldarate metabolism	10	map00053	L-Galactonate, L-Galactonic acid, , L-Gulonate, L-Gulonic acid, Gulonate, Gulonic acid, , Monodehydroascorbate, Monodehydroascorbate radical, Ascorbate radical, Semidehydroascorbic acid, , Ascorbate, Ascorbic acid, L-Ascorbate, L-Ascorbic acid, Vitamin C, , Threonate, L-Threonate, (2R,3S)-2,3,4-Trihydroxybutanoic acid, , L-xylo-Hexulonolactone, L-xylo-Hex-2-ulono-1,4-lactone, , D-Glucuronolactone…
Pentose and glucuronate interconversions	10	map00040	D-Altronate, , L-Galactonate, L-Galactonic acid, , L-Gulonate, L-Gulonic acid, Gulonate, Gulonic acid, , D-Mannonate, , D-Ribitol 5-phosphate, Ribitol 5-phosphate, L-Ribitol 1-phosphate, , 5-Dehydro-4-deoxy-D-glucuronate, 4-Deoxy-L-threo-5-hexosulose uronate, , (4S)-4,6-Dihydroxy-2,5-dioxohexanoate, 3-Deoxy-D-glycero-2,5-hexodiulosonate, 2,5-Diketo-3-deoxy-D-gluconate, , D-Xylonate, , L-Xylonate,…
Zeatin biosynthesis	9	map00908	trans-Zeatin riboside, , cis-Zeatin riboside, , O-beta-D-Xylosylzeatin, O-beta-D-Xyloxylzeatin, , Dihydrozeatin-O-glucoside, , Dimethylallyl diphosphate, 2-Isopentenyl diphosphate, Delta2-Isopentenyl diphosphate, Dimethylallyl pyrophosphate, DMAPP, Monoprenyl diphosphate, Prenyl diphosphate, , cis-Zeatin, (Z)-2-Methyl-4-(1H-purin-6-ylamino)but-2-en-1-ol, , Zeatin, N6-(4-Hydroxyisopentenyl)adenine…
Terpenoid backbone biosynthesis	9	map00900	Isopentenyl diphosphate, Delta3-Isopentenyl diphosphate, Delta3-Methyl-3-butenyl diphosphate, , Dimethylallyl diphosphate, 2-Isopentenyl diphosphate, Delta2-Isopentenyl diphosphate, Dimethylallyl pyrophosphate, DMAPP, Monoprenyl diphosphate, Prenyl diphosphate, , (R)-Mevalonate 3-phosphate, (R)-3-Phosphomevalonate, , (R)-5-Phosphomevalonate, (R)-5-Phosphomevaloonic acid, (R)-Mevalonic acid 5-phos…
Folate biosynthesis	9	map00790	Chorismate, Chorismic acid, (3R,4R)-3-[(1-Carboxyethenyl)oxy]-4-hydroxycyclohexa-1,5-diene-1-carboxylate, , Sepiapterin, , 6-Pyruvoyltetrahydropterin, 6-(1,2-Dioxopropyl)-5,6,7,8-tetrahydropterin, 6-Pyruvoyl-5,6,7,8-tetrahydropterin, , 4-Hydroxybenzoate, Hydroxybenzoic acid, 4-Hydroxybenzoic acid, Hydroxybenzenecarboxylic acid, , 6-Lactoyl-5,6,7,8-tetrahydropterin, , 7,8-Dihydrobiopterin, L-eryth…
Flavone and flavonol biosynthesis	9	map00944	Quercetin 3-sulfate, , Afzelin, Kaempferin, Kaempferol 3-O-alpha-L-rhamnoside, , Apigenin 7-O-beta-D-glucoside, 7-O-beta-D-Glucosyl-5,7,4'-trihydroxyflavone, Apigenin 7-O-glucoside, Apigetrin, 7-(beta-D-Glucopyranosyloxy)-5-hydroxy-2-(4-hydroxyphenyl)-4H-1-benzopyran-4-one, Cosmetin, Cosmosiin, , Vitexin, Apigenin 8-C-glucoside, , Isovitexin, Saponaretin, Apigenin-6-C-glucoside, 6-C-Glucosylapige…
Nicotinate and nicotinamide metabolism	9	map00760	Nicotinate, Nicotinic acid, Niacin, 3-Pyridinecarboxylic acid, , (2R,3S)-2,3-Dimethylmalate, , 2-Methyleneglutarate, alpha-Methylene glutarate, , 2,3-Dimethylmaleate, Dimethylmaleic acid, , Methylitaconate, 2-Methylene-3-methylsuccinate, , (S)-2-(Hydroxymethyl)glutarate, , Succinate semialdehyde, Succinic semialdehyde, 4-Oxobutanoate, , 4-Methylaminobutyrate, gamma-N-Methylaminobutyrate, , 2,3,6-…
Starch and sucrose metabolism	7	map00500	alpha-D-Glucose 1,6-bisphosphate, alpha-D-Glucose 1,6-biphosphate, D-Glucose 1,6-bisphosphate, , Sucrose 6-phosphate, 6-Phosphosucrose, 6-O-Phosphonosucrose, beta-D-Fructofuranosyl-6-O-phosphono-alpha-D-glucopyranoside, , alpha-Maltose 1-phosphate, , Maltose 6'-phosphate, , 6-Phospho-beta-D-glucosyl-(1,4)-D-glucose, Cellobiose 6'-phosphate, Cellobiose 6-phosphate, , Sucrose 6'-phosphate, Sucrose …
Monobactam biosynthesis	7	map00261	C20911, Tabtoxin biosynthesis intermediate 1, , Isonocardicin C, , Nocardicin C, , C20912, Tabtoxin biosynthesis intermediate 2, , Nocardicin A, , Isonocardicin A, 1-Azetidineacetic acid, , SQ 26180,
Propanoate metabolism	7	map00640	(S)-Methylmalonate semialdehyde, , Acetoacetate, 3-Oxobutanoic acid, beta-Ketobutyric acid, Acetoacetic acid, , 2-Oxobutanoate, 2-Ketobutyric acid, 2-Oxobutyric acid, 2-Oxobutyrate, 2-Oxobutanoic acid, alpha-Ketobutyric acid, alpha-Ketobutyrate, , 2-Methylcitrate, (2S,3S)-2-Methylcitrate, 2-Hydroxybutane-1,2,3-tricarboxylate, (2S,3S)-2-Hydroxybutane-1,2,3-tricarboxylate, , 2-Methyl-trans-aconitat…
Valine, leucine and isoleucine degradation	7	map00280	L-Isoleucine, 2-Amino-3-methylvaleric acid, , L-Leucine, 2-Amino-4-methylvaleric acid, (2S)-alpha-2-Amino-4-methylvaleric acid, (2S)-alpha-Leucine, , 2-Methyl-1-hydroxypropyl-ThPP, 2-Methyl-1-hydroxypropyl-TPP, , 2-Methyl-3-oxopropanoate, 3-Oxo-2-methylpropanoate, Methylmalonate semialdehyde, , (S)-Methylmalonate semialdehyde, , Acetoacetate, 3-Oxobutanoic acid, beta-Ketobutyric acid, Acetoacetic…
Fructose and mannose metabolism	7	map00051	GDP-D-mannuronate, GDP-D-mannuronic acid, , beta-D-Fructose 1,6-bisphosphate, , beta-D-Fructose 2,6-bisphosphate, D-Fructose 2,6-bisphosphate, , L-Rhamnono-1,4-lactone, L-Rhamno-1,4-lactone, , 2-Dehydro-3-deoxy-L-fuconate, , L-Fucono-1,5-lactone, , 2-Dehydro-3-deoxy-L-rhamnonate,
Cyanoamino acid metabolism	7	map00460	L-Isoleucine, 2-Amino-3-methylvaleric acid, , Mandelonitrile, Benzaldehyde cyanohydrin, (R)-Mandelonitrile, , (E)-4-Hydroxyphenylacetaldehyde oxime, (E)-[4-Hydroxyphenylacetaldehyde oxime], , Linamarin, Phaseolunatin, , L-Valine, 2-Amino-3-methylbutyric acid, , L-Cysteine, L-2-Amino-3-mercaptopropionic acid, , L-Phenylalanine, (S)-alpha-Amino-beta-phenylpropionic acid,
Carbon metabolism	7	map01200	D-Gluconic acid, D-Gluconate, D-gluco-Hexonic acid, , beta-D-Fructose 1,6-bisphosphate, , D-Fructose 1,6-bisphosphate, , Succinate semialdehyde, Succinic semialdehyde, 4-Oxobutanoate, , 5,10-Methenyltetrahydrofolate, , 5-Methyl-5,6,7,8-tetrahydromethanopterin, 5-Methyltetrahydromethanopterin, 5-Methyl-H4MPT, 5-Methyl-THMPT, , L-Cysteine, L-2-Amino-3-mercaptopropionic acid,
Plant hormone signal transduction	6	map04075	Abscisate, Abscisic acid, (+)-Abscisic acid, ABA, , Salicylate, o-Hydroxybenzoic acid, Salicylic acid, , Gibberellin A4, , Zeatin, N6-(4-Hydroxyisopentenyl)adenine, (E)-2-Methyl-4-(1H-purin-6-ylamino)but-2-en-1-ol, trans-Zeatin, , N6-(Delta2-Isopentenyl)-adenine, N6-(3-Methylbut-2-enyl)adenine, 6-(gamma,gamma-Dimethylallylamino)purine, N6-Dimethylallyladenine, , Brassinolide,
Inositol phosphate metabolism	6	map00562	1D-myo-Inositol 1,4-bisphosphate, D-myo-Inositol 1,4-bisphosphate, myo-Inositol 1,4-bisphosphate, Inositol 1,4-bisphosphate, , D-myo-Inositol 3,4-bisphosphate, 1D-myo-Inositol 3,4-bisphosphate, Inositol 3,4-bisphosphate, , D-myo-Inositol 1,3-bisphosphate, 1D-myo-Inositol 1,3-bisphosphate, myo-Inositol 1,3-bisphosphate, Inositol 1,3-bisphosphate, , L-Bornesitol, (+)-Bornesitol, 3-O-Methyl-myo-inos…
Pantothenate and CoA biosynthesis	6	map00770	(R)-3,3-Dimethylmalate, , (R)-4-Phosphopantoate, , Pantothenate, Pantothenic acid, (R)-Pantothenate, , Pantothenol, (R)-2,4-Dihydroxy-N-(3-hydroxypropyl)-3,3-dimethylbutanamide, Dexpanthenol, 2,4-Dihydroxy-N-(3-hydroxypropyl)-3,3-dimethylbutanamide, (+)-Panthenol, Bepanthen, Bepanthene, Bepantol, D-(+)-2,4-Dihydroxy-N-(3-hydroxypropyl)-3,3-dimethylbutyramide, Cozyme, D(+)-Panthenol, D(+)-Pantothe…
Aminoacyl-tRNA biosynthesis	6	map00970	L-Glutamine, L-2-Aminoglutaramic acid, , L-Isoleucine, 2-Amino-3-methylvaleric acid, , L-Leucine, 2-Amino-4-methylvaleric acid, (2S)-alpha-2-Amino-4-methylvaleric acid, (2S)-alpha-Leucine, , L-Valine, 2-Amino-3-methylbutyric acid, , L-Cysteine, L-2-Amino-3-mercaptopropionic acid, , L-Phenylalanine, (S)-alpha-Amino-beta-phenylpropionic acid,
Arginine and proline metabolism	6	map00330	L-1-Pyrroline-3-hydroxy-5-carboxylate, 3-Hydroxy-L-1-pyrroline-5-carboxylate, (3R,5S)-1-Pyrroline-3-hydroxy-5-carboxylate, (3R,5S)-3-Hydroxy-1-pyrroline-5-carboxylate, , 4-Oxoproline, 4-Oxo-L-proline, , 1-Pyrroline-4-hydroxy-2-carboxylate, , L-Arginine phosphate, N5-[Imino(phosphonoamino)methyl]L-ornithine, omega-N-Phosphoarginine, Arginine phosphate, L-Arginine-NG-phosphoric acid, Phosphoarginin…
Stilbenoid, diarylheptanoid and gingerol biosynthesis	6	map00945	Chlorogenate, Chlorogenic acid, Caffeoyl quinic acid, trans-5-O-Caffeoyl-D-quinate, , 4-Coumaroylshikimate, trans-5-O-(4-Coumaroyl)shikimate, , p-Coumaroyl quinic acid, trans-5-O-(4-Coumaroyl)-D-quinate, , 1-Dehydro-[6]-gingerdione, , 5-Hydroxy-1-(4-hydroxyphenyl)-3-decanone, , Piceatannol, 3,3',4'5-Tetrahydroxystilbene,
Pyrimidine metabolism	6	map00240	(R)-3-Ureidoisobutyrate, (R)-N-Carbamyl-beta-aminoisobutyrate, , L-Glutamine, L-2-Aminoglutaramic acid, , dUMP, Deoxyuridylic acid, Deoxyuridine monophosphate, Deoxyuridine 5'-phosphate, 2'-Deoxyuridine 5'-phosphate, , dTDP, Deoxythymidine 5'-diphosphate, , 3'-CMP, Cytidine 3'-phosphate, , CMP, Cytidine-5'-monophosphate, Cytidylic acid,
Riboflavin metabolism	6	map00740	2-Amino-5-formylamino-6-(5-phospho-D-ribosylamino)pyrimidin-4(3H)-one, , 6,7-Dimethyl-8-(D-ribityl)lumazine, , Riboflavin, Lactoflavin, 7,8-Dimethyl-10-ribitylisoalloxazine, Vitamin B2, , Reduced riboflavin, , 2,5-Diamino-6-(5-phospho-D-ribitylamino)pyrimidin-4(3H)-one, 2,5-Diamino-6-(1-D-ribitylamino)pyrimidin-4(3H)-one 5'-phosphate, , FMN, Riboflavin-5-phosphate, Flavin mononucleotide,
Lysine degradation	5	map00310	Acetoacetate, 3-Oxobutanoic acid, beta-Ketobutyric acid, Acetoacetic acid, , Aerobactin, , 5-Aminopentanoate, 5-Aminopentanoic acid, 5-Aminovaleric acid, , N6-Acetyl-N6-hydroxy-L-lysine, N6-Acetyl-N6-hydroxylysine, , N6-Acetyl-L-lysine,
Glutathione metabolism	5	map00480	5-Oxoproline, Pidolic acid, Pyroglutamic acid, 5-Pyrrolidone-2-carboxylic acid, Pyroglutamate, 5-Oxo-L-proline, L-Pyroglutamic acid, L-5-Pyrrolidone-2-carboxylic acid, , Ascorbate, Ascorbic acid, L-Ascorbate, L-Ascorbic acid, Vitamin C, , Homotrypanothione, N1,N9-Bis(glutathionyl)aminopropylcadaverine, , Glutathionylspermine, , L-Cysteine, L-2-Amino-3-mercaptopropionic acid,
Lysine biosynthesis	5	map00300	N-Succinyl-2-L-amino-6-oxoheptanedioate, N-Succinyl-L-2-amino-6-oxoheptanedioate, N-Succinyl-L-2-amino-6-oxopimelate, N-Succinyl-2-amino-6-oxo-L-pimelic acid, N-Succinyl-epsilon-keto-L-aminopimelic acid, (S)-2-(Succinylamino)-6-oxoheptanedioate, , Homoisocitrate, 3-Carboxy-2-hydroxyadipate, (-)-1-Hydroxy-1,2,4-butanetricarboxylate, (1R,2S)-1-Hydroxybutane-1,2,4-tricarboxylate, (-)-threo-Homoisoci…
Cutin, suberine and wax biosynthesis	5	map00073	16-Oxopalmitate, , 18-Oxooleate, , 9,10,18-Trihydroxystearate, , Docosanoic acid, Docosanoate, Behenic acid, , Hexadecanoic acid, Hexadecanoate, Hexadecylic acid, Palmitic acid, Palmitate, Cetylic acid,
Valine, leucine and isoleucine biosynthesis	5	map00290	L-Isoleucine, 2-Amino-3-methylvaleric acid, , L-Leucine, 2-Amino-4-methylvaleric acid, (2S)-alpha-2-Amino-4-methylvaleric acid, (2S)-alpha-Leucine, , 2-Oxobutanoate, 2-Ketobutyric acid, 2-Oxobutyric acid, 2-Oxobutyrate, 2-Oxobutanoic acid, alpha-Ketobutyric acid, alpha-Ketobutyrate, , 2-Isopropylmaleate, beta-Isopropylmaleate, , L-Valine, 2-Amino-3-methylbutyric acid,
Caffeine metabolism	5	map00232	1,3,7-Trimethyluric acid, 1,3,7-Trimethylurate, , Caffeine, 1,3,7-Trimethylxanthine, , 7-Methylxanthine, , 1-Methylxanthine, , 3-Methylxanthine,
Glycine, serine and threonine metabolism	5	map00260	L-2,4-Diaminobutanoate, alpha,gamma-Diaminobutyrate, L-2,4-Diaminobutyrate, , 2-Oxobutanoate, 2-Ketobutyric acid, 2-Oxobutyric acid, 2-Oxobutyrate, 2-Oxobutanoic acid, alpha-Ketobutyric acid, alpha-Ketobutyrate, , Betaine aldehyde, , Betaine, Trimethylaminoacetate, Glycine betaine, N,N,N-Trimethylglycine, Trimethylammonioacetate, , L-Cysteine, L-2-Amino-3-mercaptopropionic acid,
Fatty acid biosynthesis	4	map00061	Decanoic acid, Decanoate, Decylic acid, n-Capric acid, , Octanoic acid, Caprylic acid, Octylic acid, , Dodecanoic acid, Dodecanoate, Dodecylcarboxylate, Lauric acid, , Hexadecanoic acid, Hexadecanoate, Hexadecylic acid, Palmitic acid, Palmitate, Cetylic acid,
Amino sugar and nucleotide sugar metabolism	4	map00520	GDP-D-mannuronate, GDP-D-mannuronic acid, , N-Glycoloyl-neuraminate, N-Glycolylneuraminate, Neu5Gc, , 2,4-Diacetamido-2,4,6-trideoxy-D-mannopyranose, 2,4-Diacetamido-2,4,6-trideoxy-alpha-D-mannopyranose, , 2,4-Bis(acetamido)-2,4,6-trideoxy-beta-L-altropyranose,
Cysteine and methionine metabolism	4	map00270	3-Sulfopyruvate, 3-Sulfopyruvic acid, , 2-Oxobutanoate, 2-Ketobutyric acid, 2-Oxobutyric acid, 2-Oxobutyrate, 2-Oxobutanoic acid, alpha-Ketobutyric acid, alpha-Ketobutyrate, , L-Cysteine, L-2-Amino-3-mercaptopropionic acid, , D-Cysteine, D-Amino-3-mercaptopropionic acid,
Butanoate metabolism	4	map00650	Succinate semialdehyde, Succinic semialdehyde, 4-Oxobutanoate, , Acetoacetate, 3-Oxobutanoic acid, beta-Ketobutyric acid, Acetoacetic acid, , 3-Butynoate, But-3-ynoate, , (R)-3-((R)-3-Hydroxybutanoyloxy)butanoate,
Vitamin B6 metabolism	4	map00750	2-(Hydroxymethyl)-3-(acetamidomethylene)succinate, 2-(Acetamidomethylene)-3-(hydroxymethyl)succinate, , Succinate semialdehyde, Succinic semialdehyde, 4-Oxobutanoate, , Pyridoxamine, PM, , Pyridoxine, Pyridoxol,
Glyoxylate and dicarboxylate metabolism	3	map00630	L-Glutamine, L-2-Aminoglutaramic acid, , 3-Ethylmalate, , 2-Hydroxy-3-oxoadipate,
Cholesterol metabolism	3	map04979	Glycocholate, Glycocholic acid, 3alpha,7alpha,12alpha-Trihydroxy-5beta-cholan-24-oylglycine, , Cholesterol, Cholest-5-en-3beta-ol, , Glycochenodeoxycholate, Glycochenodeoxycholic acid, Chenodeoxyglycocholate,
Glycolysis / Gluconeogenesis	3	map00010	Arbutin 6-phosphate, Arbutin-6P, , beta-D-Fructose 1,6-bisphosphate, , 2-(alpha-Hydroxyethyl)thiamine diphosphate, 2-Hydroxyethyl-ThPP,
Histidine metabolism	3	map00340	Isoglutamine, 4,5-Diamino-5-oxopentanoic acid, DL-Isoglutamine, , (1-Ribosylimidazole)-4-acetate, , 1-(5-Phospho-D-ribosyl)-ATP, Phosphoribosyl-ATP, N1-(5-Phospho-D-ribosyl)-ATP, 1-(5-Phosphoribosyl)-ATP, 1-(5-Phospho-beta-D-ribosyl)-ATP,
Galactose metabolism	3	map00052	D-Galactonate, D-Galactonic acid, , D-Tagatose 1,6-bisphosphate, , Lactose 6'-phosphate,
Phosphatidylinositol signaling system	3	map04070	1D-myo-Inositol 1,4-bisphosphate, D-myo-Inositol 1,4-bisphosphate, myo-Inositol 1,4-bisphosphate, Inositol 1,4-bisphosphate, , D-myo-Inositol 3,4-bisphosphate, 1D-myo-Inositol 3,4-bisphosphate, Inositol 3,4-bisphosphate, , D-myo-Inositol 1,3-bisphosphate, 1D-myo-Inositol 1,3-bisphosphate, myo-Inositol 1,3-bisphosphate, Inositol 1,3-bisphosphate,
Pyruvate metabolism	3	map00620	(R)-2-Ethylmalate, , (R)-2-Hydroxybutane-1,2,4-tricarboxylate, Homocitrate, Homocitric acid, 3-Hydroxy-3-carboxyadipic acid, (R)-2-Hydroxy-1,2,4-butanetricarboxylic acid, , 2-(alpha-Hydroxyethyl)thiamine diphosphate, 2-Hydroxyethyl-ThPP,
Pentose phosphate pathway	2	map00030	D-Gluconic acid, D-Gluconate, D-gluco-Hexonic acid, , beta-D-Fructose 1,6-bisphosphate,
Photosynthesis	2	map00195	Plastoquinone, , Plastoquinol-1,
Lipoic acid metabolism	2	map00785	(R)-Lipoate, (R)-Lipoic acid, (R)-(+)-Lipoate, R-(+)-Lipoic acid, 1,2-Dithiolane-3R-pentanoic acid, , Lipoyl-AMP,
Phosphonate and phosphinate metabolism	2	map00440	N-Acetylbialaphos, N-Acetylphosphinothricin tripeptide, , N-Trimethyl-2-aminoethylphosphonate, 2-Trimethylaminoethylphosphonate,
Fatty acid degradation	2	map00071	trans-Oct-2-enoyl-CoA, (2E)-Octenoyl-CoA, , Hexadecanoic acid, Hexadecanoate, Hexadecylic acid, Palmitic acid, Palmitate, Cetylic acid,
Fatty acid elongation	2	map00062	trans-Oct-2-enoyl-CoA, (2E)-Octenoyl-CoA, , Hexadecanoic acid, Hexadecanoate, Hexadecylic acid, Palmitic acid, Palmitate, Cetylic acid,
Thiamine metabolism	2	map00730	4-Amino-5-aminomethyl-2-methylpyrimidine, , L-Cysteine, L-2-Amino-3-mercaptopropionic acid,
Alanine, aspartate and glutamate metabolism	2	map00250	L-Glutamine, L-2-Aminoglutaramic acid, , Succinate semialdehyde, Succinic semialdehyde, 4-Oxobutanoate,
Glycerophospholipid metabolism	2	map00564	3-(O-Geranylgeranyl)-sn-glycerol 1-phosphate, , sn-Glycero-3-phosphocholine, Glycerophosphocholine,
Fatty acid metabolism	2	map01212	trans-Oct-2-enoyl-CoA, (2E)-Octenoyl-CoA, , Hexadecanoic acid, Hexadecanoate, Hexadecylic acid, Palmitic acid, Palmitate, Cetylic acid,
Carbon fixation in photosynthetic organisms	2	map00710	Sedoheptulose, D-altro-Heptulose, D-Sedoheptulose, Volemulose, , D-Fructose 1,6-bisphosphate,
C5-Branched dibasic acid metabolism	2	map00660	2-Oxobutanoate, 2-Ketobutyric acid, 2-Oxobutyric acid, 2-Oxobutyrate, 2-Oxobutanoic acid, alpha-Ketobutyric acid, alpha-Ketobutyrate, , Parapyruvate, 4-Hydroxy-4-methyl-2-oxoglutarate,
Oxidative phosphorylation	1	map00190	FMN, Riboflavin-5-phosphate, Flavin mononucleotide,
Anthocyanin biosynthesis	1	map00942	Pelargonidin 3-O-beta-D-glucoside 5-O-(6-coumaroyl-beta-D-glucoside),
Arginine biosynthesis	1	map00220	L-Glutamine, L-2-Aminoglutaramic acid,
Taurine and hypotaurine metabolism	1	map00430	L-Cysteine, L-2-Amino-3-mercaptopropionic acid,
Ether lipid metabolism	1	map00565	sn-Glycero-3-phosphocholine, Glycerophosphocholine,
Nitrogen metabolism	1	map00910	L-Glutamine, L-2-Aminoglutaramic acid,
Sphingolipid metabolism	1	map00600	Sphingosyl-phosphocholine,
Mannose type O-glycan biosynthesis	1	map00515	D-Ribitol 5-phosphate, Ribitol 5-phosphate, L-Ribitol 1-phosphate,
Citrate cycle (TCA cycle)	1	map00020	2-(alpha-Hydroxyethyl)thiamine diphosphate, 2-Hydroxyethyl-ThPP,
Synthesis and degradation of ketone bodies	1	map00072	Acetoacetate, 3-Oxobutanoic acid, beta-Ketobutyric acid, Acetoacetic acid,
Sulfur relay system	1	map04122	L-Cysteine, L-2-Amino-3-mercaptopropionic acid,
Biotin metabolism	1	map00780	Dethiobiotin, Desthiobiotin,
One carbon pool by folate	1	map00670	5,10-Methenyltetrahydrofolate,
beta-Alanine metabolism	1	map00410	Pantothenate, Pantothenic acid, (R)-Pantothenate,
Sulfur metabolism	1	map00920	L-Cysteine, L-2-Amino-3-mercaptopropionic acid,

## Sheet: ESI-
Pathway	Count	Pathway ID	Metbolites
Metabolic pathways	153	map01100	2-Keto-D-gluconic acid, 2-Dehydro-D-gluconate, 2-Dehydro-D-gluconic acid, alpha-D-arabino-2-Hexulosonic acid, , D-Fructuronate, D-Fructuronic acid, , D-Glucuronate, Glucuronic acid, Glucuronate, , D-Tagaturonate, D-Tagaturonic acid, , 3-Dehydro-L-gulonate, , D-Galacturonate, D-Galacturonic acid, , beta-D-Glucose 6-phosphate, , D-Glucose 6-phosphate, Glucose 6-phosphate, Robison ester, , D-Glucose…
Biosynthesis of secondary metabolites	125	map01110	Glucoputranjivin, 1-Methylethyl glucosinolate, , beta-D-Glucose 6-phosphate, , D-Glucose 1-phosphate, alpha-D-Glucose 1-phosphate, Cori ester, D-Glucose alpha-1-phosphate, , D-Mannose 6-phosphate, , beta-L-Galactose 1-phosphate, L-Galactose 1-phosphate, , D-Mannose 1-phosphate, alpha-D-Mannose 1-phosphate, , alpha-D-Glucose 6-phosphate, , beta-D-Fructose 6-phosphate, , D-Glucono-1,5-lactone, Gluc…
Fructose and mannose metabolism	26	map00051	Sorbose 1-phosphate, L-Sorbose 1P, L-xylo-Hexulose 1-phosphate, L-Sorbose 1-phosphate, , D-Fructose 1-phosphate, , D-Mannose 6-phosphate, , D-Allose 6-phosphate, , beta-D-Fructose 2-phosphate, beta-D-Fructofuranose 2-phosphate, , D-Mannose 1-phosphate, alpha-D-Mannose 1-phosphate, , D-Allulose 6-phosphate, , beta-D-Fructose 6-phosphate, , beta-D-Fructose 2,6-bisphosphate, D-Fructose 2,6-bisphosph…
Linoleic acid metabolism	23	map00591	9,12,13-TriHOME, 9(S),12(S),13(S)-Trihydroxy-10(E)-octadecenoic acid, (10E)-(9S,12S,13S)-9,12,13-Trihydroxyoctadec-10-enoic acid, , 9,10,13-TriHOME, 9,10,13-Trihydroxyoctadec-11-enoic acid, (11E)-9,10,13-Trihydroxyoctadec-11-enoic acid, , 9,10-Dihydroxy-12,13-epoxyoctadecanoate, 9,10-Dihydroxy-12,13-epoxyoctadecanoic acid, , (7S,8S)-DiHODE, (9Z,12Z)-(7S,8S)-Dihydroxyoctadeca-9,12-dienoic acid, (7…
Galactose metabolism	21	map00052	D-Glucose 1-phosphate, alpha-D-Glucose 1-phosphate, Cori ester, D-Glucose alpha-1-phosphate, , alpha-D-Galactose 1-phosphate, alpha-D-Galactopyranose 1-phosphate, , D-Galactose 6-phosphate, 6-Phospho-D-galactose, , D-Tagatose 6-phosphate, , D-Fructose 6-phosphate, D-Fructose 6-phosphoric acid, Neuberg ester, , alpha-D-Glucose 6-phosphate, , 2-Dehydro-3-deoxy-D-galactonate, , D-Galactono-1,4-lacto…
Flavonoid biosynthesis	20	map00941	Vitexin, Apigenin 8-C-glucoside, , cis-3,4-Leucopelargonidin, , (-)-Epicatechin, , (+)-Catechin, D-Catechin, Cyanidanol, (2R-trans)-2-(3,4-Dihydroxyphenyl)-3,4-dihydro-2H-1-benzopyran-3,5,7-triol, (2R,3S)-Catechin, (2R,3S)-(+)-Catechin, Cianidanol, , Luteoforol, 3-Deoxyleucocyanidin, , Fisetinidol-4beta-ol, (-)-Mollisacacidin, Fisetinin-3,4-diol, 5-Deoxyleucocyanidin, , Chlorogenate, Chlorogenic …
alpha-Linolenic acid metabolism	20	map00592	Traumatic acid, (2E)-Dodecenedioic acid, Dodec-2-enedioic acid, , Methyl jasmonate, (-)-Methyl jasmonate, , (+)-7-Isomethyljasmonate, , 13(S)-HOT, (9Z,11E,15Z)-(13S)-Hydroxyoctadeca-9,11,15-trienoate, (9Z,11E,15Z)-(13S)-13-Hydroxyoctadeca-9,11,15-trienoic acid, (9Z,11E,13S,15Z)-13-Hydroxyoctadeca-9,11,15-trienoic acid, 13(S)-HOTrE, , 9(S)-HOT, (9S)-(10E,12Z,15Z)-9-Hydroxyoctadecatri-10,12,15-enoi…
Phenylpropanoid biosynthesis	20	map00940	3,4-Dihydroxystyrene, , trans-2-Hydroxycinnamate, trans-2-Hydroxycinnamic acid, 2-Hydroxycinnamate, 2-Coumaric acid, o-Coumaric acid, 2-Coumarate, , 4-Coumarate, p-Coumaric acid, trans-4-Hydroxycinnamate, trans-p-Hydroxycinnamate, 4-Hydroxycinnamic acid, 4-Hydroxycinnamate, , cis-2-Hydroxycinnamate, 2-Coumarinate, , Caffeic aldehyde, 3,4-Dihydroxycinnamaldehyde, Caffeyl aldehyde, , trans-Cinnamat…
Amino sugar and nucleotide sugar metabolism	19	map00520	D-Glucuronate, Glucuronic acid, Glucuronate, , D-Galacturonate, D-Galacturonic acid, , D-Glucose 1-phosphate, alpha-D-Glucose 1-phosphate, Cori ester, D-Glucose alpha-1-phosphate, , D-Mannose 6-phosphate, , alpha-D-Galactose 1-phosphate, alpha-D-Galactopyranose 1-phosphate, , D-Mannose 1-phosphate, alpha-D-Mannose 1-phosphate, , alpha-D-Glucose 6-phosphate, , beta-D-Fructose 6-phosphate, , GDP-6-…
Inositol phosphate metabolism	19	map00562	5-Dehydro-L-gluconate, 5-Keto-L-gluconate, , D-Glucuronate, Glucuronic acid, Glucuronate, , D-Tagaturonate, D-Tagaturonic acid, , D-Glucose 6-phosphate, Glucose 6-phosphate, Robison ester, , myo-Inositol 4-phosphate, D-myo-Inositol 4-phosphate, 1D-myo-Inositol 4-phosphate, 1D-myo-Inositol 4-monophosphate, Inositol 4-phosphate, , Inositol 1-phosphate, myo-Inositol 1-phosphate, 1D-myo-Inositol 1-ph…
Phenylalanine metabolism	18	map00360	Phenylacetic acid, Benzylformic acid, Phenylacetate, Benzeneacetic acid, , trans-2-Hydroxycinnamate, trans-2-Hydroxycinnamic acid, 2-Hydroxycinnamate, 2-Coumaric acid, o-Coumaric acid, 2-Coumarate, , 2-Hydroxy-3-phenylpropenoate, enol-Phenylpyruvate, enol-Phenylpyruvic acid, enol-alpha-Ketohydrocinnamic acid, , 4-Coumarate, p-Coumaric acid, trans-4-Hydroxycinnamate, trans-p-Hydroxycinnamate, 4-Hy…
Porphyrin and chlorophyll metabolism	17	map00860	3-Hydroxyethylchlorophyllide a, 3-Devinyl-3-(1-hydroxyethyl)chlorophyllide a, , Bacteriochlorophyllide a, , 8,12-Diethyl-3-vinylbacteriochlorophyllide d, , Fe-coproporphyrin III, Coproheme III, , N1-(5-Phospho-alpha-D-ribosyl)-5,6-dimethylbenzimidazole, alpha-Ribazole 5'-phosphate, , alpha-Ribazole, N1-(alpha-D-Ribosyl)-5,6-dimethylbenzimidazole, , Chlorophyll a, , Divinylchlorophyll a, , Chlorop…
Ascorbate and aldarate metabolism	16	map00053	D-Glucuronate, Glucuronic acid, Glucuronate, , 3-Dehydro-L-gulonate, , D-Galacturonate, D-Galacturonic acid, , L-Gulose 1-phosphate, , beta-L-Galactose 1-phosphate, L-Galactose 1-phosphate, , L-Galactono-1,4-lactone, , L-Gulono-1,4-lactone, L-Gulono-gamma-lactone, gamma-Gulonolactone, L-Gulonic acid gamma-lactone, L-Gulonolactone, , L-Gulonate, L-Gulonic acid, Gulonate, Gulonic acid, , L-Galacton…
Ubiquinone and other terpenoid-quinone biosynthesis	16	map00130	4-(beta-D-Glucosyloxy)benzoate, 4-Hydroxybenzoate-O-glucoside, , 4-Coumarate, p-Coumaric acid, trans-4-Hydroxycinnamate, trans-p-Hydroxycinnamate, 4-Hydroxycinnamic acid, 4-Hydroxycinnamate, , trans-Cinnamate, trans-Cinnamic acid, (E)-Cinnamate, (2E)-3-Phenylprop-2-enoate, , 3-(4-Hydroxyphenyl)lactate, 4-Hydroxyphenyllactate, p-Hydroxyphenyllactate, 2-Hydroxy-3-(4-hydroxyphenyl)propanoate, , Shik…
Carbon metabolism	16	map01200	beta-D-Glucose 6-phosphate, , D-arabino-Hex-3-ulose 6-phosphate, D-arabino-3-Hexulose 6-phosphate, D-arabino-6-Phospho-hex-3-ulose, , D-Fructose 6-phosphate, D-Fructose 6-phosphoric acid, Neuberg ester, , alpha-D-Glucose 6-phosphate, , beta-D-Fructose 6-phosphate, , D-Glucono-1,5-lactone, Gluconic lactone, Gluconic acid lactone, 1,5-Gluconolactone, delta-Gluconolactone, D-Gluconolactone, Gluconol…
Pentose and glucuronate interconversions	14	map00040	D-Fructuronate, D-Fructuronic acid, , D-Glucuronate, Glucuronic acid, Glucuronate, , D-Tagaturonate, D-Tagaturonic acid, , 3-Dehydro-L-gulonate, , D-Galacturonate, D-Galacturonic acid, , D-Glucose 1-phosphate, alpha-D-Glucose 1-phosphate, Cori ester, D-Glucose alpha-1-phosphate, , 2-Dehydro-3-deoxy-L-galactonate, 2-Keto-3-deoxy-L-galactonate, L-threo-3-Deoxy-hexulosonate, , 2-Dehydro-3-deoxy-D-gl…
Pentose phosphate pathway	13	map00030	2-Keto-D-gluconic acid, 2-Dehydro-D-gluconate, 2-Dehydro-D-gluconic acid, alpha-D-arabino-2-Hexulosonic acid, , beta-D-Glucose 6-phosphate, , D-arabino-Hex-3-ulose 6-phosphate, D-arabino-3-Hexulose 6-phosphate, D-arabino-6-Phospho-hex-3-ulose, , alpha-D-Glucose 6-phosphate, , beta-D-Fructose 6-phosphate, , D-Glucono-1,5-lactone, Gluconic lactone, Gluconic acid lactone, 1,5-Gluconolactone, delta-G…
ABC transporters	13	map02010	D-Galacturonate, D-Galacturonic acid, , Inositol 1-phosphate, myo-Inositol 1-phosphate, 1D-myo-Inositol 1-phosphate, D-myo-Inositol 1-phosphate, 1D-myo-Inositol 1-monophosphate, , Methyl beta-D-galactoside, Methyl beta-D-galactopyranoside, , Cyclomaltodextrin, Cyclodextrin, , Sparfloxacin, cis-5-Amino-1-cyclopropyl-7-(3,5-dimethyl-1-piperazinyl)-6,8-difluoro-1,4-dihydro-4-oxo-3-quinolinecarboxyli…
Tyrosine metabolism	13	map00350	2,5-Dihydroxybenzoate, 2,5-Dihydroxybenzoic acid, Gentisic acid, Hydroquinonecarboxylic acid, Gentisate, , 4-Hydroxyphenylacetaldehyde, 2-(4-Hydroxyphenyl)acetaldehyde, , 4-Coumarate, p-Coumaric acid, trans-4-Hydroxycinnamate, trans-p-Hydroxycinnamate, 4-Hydroxycinnamic acid, 4-Hydroxycinnamate, , 4-Hydroxyphenylethanol, Tyrosol, , 3-Methoxy-4-hydroxyphenylglycolaldehyde, , 3,4-Dihydroxyphenylpro…
2-Oxocarboxylic acid metabolism	12	map01210	Glucoputranjivin, 1-Methylethyl glucosinolate, , D-erythro-3-Methylmalate, (2R,3S)-3-Methylmalate, , (R)-2-Methylmalate, (R)-2-Methylmalic acid, (R)-Citramalate, (R)-Citramalic acid, (R)-alpha-Hydroxypyrotartaric acid, D-Citramalate, D-Citramalic acid, D-alpha-Hydroxypyrotartaric acid, (2R)-2-Hydroxy-2-methylbutanedioate, , (R)-2,3-Dihydroxy-3-methylbutanoate, (R)-2,3-Dihydroxy-isovalerate, (R)-2…
Carotenoid biosynthesis	11	map00906	8'-Hydroxyabscisate, 8'-Hydroxyabscisic acid, , Phaseic acid, , Abscisate, Abscisic acid, (+)-Abscisic acid, ABA, , Abscisic acid glucose ester, Abscisic acid-beta-D-glucopyranosyl ester, beta-D-Glucopyranosyl abscisate, , Zeaxanthin diglucoside, Zeaxanthin-beta-D-diglucoside, , (2S,2'S)-Oscillol 2,2'-di(alpha-L-fucoside), , 4,4'-Diapophytoene, Dehydrosqualene, 15-cis-4,4'-Diapophytoene, , Presqu…
Starch and sucrose metabolism	10	map00500	beta-D-Glucose 1-phosphate, , D-Glucose 6-phosphate, Glucose 6-phosphate, Robison ester, , D-Glucose 1-phosphate, alpha-D-Glucose 1-phosphate, Cori ester, D-Glucose alpha-1-phosphate, , D-Fructose 6-phosphate, D-Fructose 6-phosphoric acid, Neuberg ester, , alpha-D-Glucose 1,6-bisphosphate, alpha-D-Glucose 1,6-biphosphate, D-Glucose 1,6-bisphosphate, , ADP-glucose, ADP-alpha-D-glucose, Adenosine d…
Biosynthesis of amino acids	9	map01230	D-arabino-Hex-3-ulose 6-phosphate, D-arabino-3-Hexulose 6-phosphate, D-arabino-6-Phospho-hex-3-ulose, , beta-D-Fructose 6-phosphate, , beta-D-Fructose 1,6-bisphosphate, , D-erythro-3-Methylmalate, (2R,3S)-3-Methylmalate, , (R)-2-Methylmalate, (R)-2-Methylmalic acid, (R)-Citramalate, (R)-Citramalic acid, (R)-alpha-Hydroxypyrotartaric acid, D-Citramalate, D-Citramalic acid, D-alpha-Hydroxypyrotarta…
Glycolysis / Gluconeogenesis	9	map00010	beta-D-Glucose 6-phosphate, , D-Glucose 1-phosphate, alpha-D-Glucose 1-phosphate, Cori ester, D-Glucose alpha-1-phosphate, , alpha-D-Glucose 6-phosphate, , beta-D-Fructose 6-phosphate, , beta-D-Fructose 1,6-bisphosphate, , Salicin, Salicoside, , beta-D-Glucose, , D-Glucose, Grape sugar, Dextrose, Glucose, D-Glucopyranose, , alpha-D-Glucose,
Phenylalanine, tyrosine and tryptophan biosynthesis	9	map00400	D-Fructose 1-phosphate, , D-Fructose 1,6-bisphosphate, , 3,4-Dihydroxybenzoate, 3,4-Dihydroxybenzoic acid, Protocatechuate, Protocatechuic acid, , Phenylpyruvate, Phenylpyruvic acid, alpha-Ketohydrocinnamic acid, keto-Phenylpyruvate, 3-Phenyl-2-oxopropanoate, 2-Oxo-3-phenylpropanoate, , Quinate, Quinic acid, Kinic acid, Chinic acid, L-Quinic acid, L-Quinate, (-)-Quinic acid, , 2-Benzylmalic acid,…
Isoquinoline alkaloid biosynthesis	9	map00950	(13S,14R)-1,8-Dihydroxy-13-O-acetyl-N-methylcanadine, , 4-Hydroxyphenylacetaldehyde, 2-(4-Hydroxyphenyl)acetaldehyde, , 4-Coumarate, p-Coumaric acid, trans-4-Hydroxycinnamate, trans-p-Hydroxycinnamate, 4-Hydroxycinnamic acid, 4-Hydroxycinnamate, , (13S,14R)-1,13-Dihydroxy-N-methylcanadine, , Berberine, Umbellatine, , 3-(4-Hydroxyphenyl)pyruvate, 4-Hydroxyphenylpyruvate, p-Hydroxyphenylpyruvic aci…
Flavone and flavonol biosynthesis	8	map00944	Vitexin, Apigenin 8-C-glucoside, , Afzelin, Kaempferin, Kaempferol 3-O-alpha-L-rhamnoside, , Isovitexin, Saponaretin, Apigenin-6-C-glucoside, 6-C-Glucosylapigenin, Apigenin 6-C-glucoside, , Apigenin 7-O-beta-D-glucoside, 7-O-beta-D-Glucosyl-5,7,4'-trihydroxyflavone, Apigenin 7-O-glucoside, Apigetrin, 7-(beta-D-Glucopyranosyloxy)-5-hydroxy-2-(4-hydroxyphenyl)-4H-1-benzopyran-4-one, Cosmetin, Cosmo…
Cutin, suberine and wax biosynthesis	8	map00073	Octadec-9-ene-1,18-dioic-acid, , 9,10,18-Trihydroxystearate, , Docosanedioate, , 22-Oxodocosanoate, , 22-Hydroxydocosanoate, , 18-Oxooleate, , 18-Hydroxyoleate, , cis-9,10-Epoxystearic acid,
Phosphatidylinositol signaling system	7	map04070	myo-Inositol 4-phosphate, D-myo-Inositol 4-phosphate, 1D-myo-Inositol 4-phosphate, 1D-myo-Inositol 4-monophosphate, Inositol 4-phosphate, , Inositol 1-phosphate, myo-Inositol 1-phosphate, 1D-myo-Inositol 1-phosphate, D-myo-Inositol 1-phosphate, 1D-myo-Inositol 1-monophosphate, , 1D-myo-Inositol 3-phosphate, D-myo-Inositol 3-phosphate, myo-Inositol 3-phosphate, Inositol 3-phosphate, 1D-myo-Inosito…
C5-Branched dibasic acid metabolism	6	map00660	L-threo-3-Methylmalate, , 2-Hydroxyglutarate, alpha-Hydroxyglutarate, , (S)-2-Methylmalate, (S)-2-Methylmalic acid, (S)-Citramalate, (S)-Citramalic acid, (S)-alpha-Hydroxypyrotartaric acid, L-Citramalate, L-Citramalic acid, L-alpha-Hydroxypyrotartaric acid, (2S)-2-Hydroxy-2-methylbutanedioate, (S)-2-Hydroxy-2-methylsuccinic acid, , D-erythro-3-Methylmalate, (2R,3S)-3-Methylmalate, , D-threo-3-Met…
Caffeine metabolism	6	map00232	1,7-Dimethyluric acid, , 3,7-Dimethyluric acid, , Caffeine, 1,3,7-Trimethylxanthine, , 1,7-Dimethylxanthine, Paraxanthine, , Theobromine, 3,7-Dimethylxanthine, , Theophylline, 1,3-Dimethylxanthine,
Purine metabolism	5	map00230	(S)-Allantoin, (S)(+)-Allantoin, , (R)(-)-Allantoin, (R)-Allantoin, , 5-Phosphoribosylamine, 5-Phospho-beta-D-ribosylamine, 5-Phospho-D-ribosylamine, 5-Phosphoribosyl-1-amine, , Allantoate, Allantoic acid, , 5-Amino-4-imidazolecarboxyamide,
Zeatin biosynthesis	5	map00908	UDP, Uridine 5'-diphosphate, , Discadenine, 3-(3-Amino-3-carboxypropyl)-N6-(Delta2-isopentenyl)-adenine, , O-beta-D-Glucopyranosyl-cis-zeatin, cis-Zeatin-O-glucoside, , O-beta-D-Glucosylzeatin, O-beta-D-Glucosyl-trans-zeatin, trans-Zeatin-O-glucoside, , trans-Zeatin-7-beta-D-glucoside,
Pyrimidine metabolism	5	map00240	Uridine, , Pseudouridine, , Orotidine 5'-phosphate, Orotidylic acid, , UDP, Uridine 5'-diphosphate, , dUDP, 2'-Deoxyuridine 5'-diphosphate,
Tropane, piperidine and pyridine alkaloid biosynthesis	4	map00960	Nicotinate, Nicotinic acid, Niacin, 3-Pyridinecarboxylic acid, , Phenylpyruvate, Phenylpyruvic acid, alpha-Ketohydrocinnamic acid, keto-Phenylpyruvate, 3-Phenyl-2-oxopropanoate, 2-Oxo-3-phenylpropanoate, , Swainsonine, , L-Phenylalanine, (S)-alpha-Amino-beta-phenylpropionic acid,
Phosphonate and phosphinate metabolism	4	map00440	alpha-D-Ribose 1,2-cyclic phosphate 5-phosphate, 5-Phospho-alpha-D-ribose 1,2-cyclic phosphate, , N-Trimethyl-2-aminoethylphosphonate, 2-Trimethylaminoethylphosphonate, , Rhizocticin D, , Rhizocticin C,
Biosynthesis of unsaturated fatty acids	4	map01040	(9Z,12Z,15Z)-Octadecatrienoic acid, alpha-Linolenic acid, 9,12,15-Octadecatrienoic acid, Linolenate, alpha-Linolenate, , (6Z,9Z,12Z)-Octadecatrienoic acid, 6,9,12-Octadecatrienoic acid, gamma-Linolenic acid, Gamolenic acid, , (4Z,7Z,10Z,13Z,16Z,19Z)-Docosahexaenoic acid, 4,7,10,13,16,19-Docosahexaenoic acid, Docosahexaenoic acid, Docosahexaenoate, , Linoleate, Linoleic acid, (9Z,12Z)-Octadecadien…
Stilbenoid, diarylheptanoid and gingerol biosynthesis	4	map00945	Chlorogenate, Chlorogenic acid, Caffeoyl quinic acid, trans-5-O-Caffeoyl-D-quinate, , 5-O-Caffeoylshikimic acid, , p-Coumaroyl quinic acid, trans-5-O-(4-Coumaroyl)-D-quinate, , [6]-Gingerol, (S)-(+)-[6]Gingerol, 6-Gingerol,
Nicotinate and nicotinamide metabolism	4	map00760	Nicotinate, Nicotinic acid, Niacin, 3-Pyridinecarboxylic acid, , (S)-2-(Hydroxymethyl)glutarate, , (2R,3S)-2,3-Dimethylmalate, , Nicotinamide D-ribonucleotide, NMN, Nicotinamide mononucleotide, Nicotinamide ribonucleotide, Nicotinamide nucleotide, beta-Nicotinamide D-ribonucleotide, beta-Nicotinamide ribonucleotide, beta-Nicotinamide mononucleotide,
Diterpenoid biosynthesis	4	map00904	10beta,14beta-Dihydroxytaxa-4(20),11-dien-5alpha-yl acetate, 5alpha-Acetoxy-10beta,14beta-dihydroxytaxadiene, , Gibberellin A15 open lactone, , Gibberellin A14, , Gibberellin A53,
Sesquiterpenoid and triterpenoid biosynthesis	3	map00909	Nivalenol, , Germacrene A acid, Germacra-1(10),4,11(13)-trien-12-oate, , Presqualene diphosphate,
Pantothenate and CoA biosynthesis	3	map00770	2,3-Dihydroxy-3-methylbutanoate, 2,3-Dihydroxy-isovalerate, 2,3-Dihydroxy-isovaleric acid, , (R)-3,3-Dimethylmalate, , Pantetheine, (R)-Pantetheine,
Terpenoid backbone biosynthesis	3	map00900	2-C-Methyl-D-erythritol 4-phosphate, , Phytyl diphosphate, , all-trans-Hexaprenyl diphosphate,
Glucosinolate biosynthesis	3	map00966	Glucoputranjivin, 1-Methylethyl glucosinolate, , Gluconasturtiin, 2-Phenylethyl glucosinolate, , L-Phenylalanine, (S)-alpha-Amino-beta-phenylpropionic acid,
Indole alkaloid biosynthesis	3	map00901	Vinorine, , 16-Methoxytabersonine, , D-Glucose, Grape sugar, Dextrose, Glucose, D-Glucopyranose,
Carbon fixation in photosynthetic organisms	3	map00710	D-Fructose 6-phosphate, D-Fructose 6-phosphoric acid, Neuberg ester, , Sedoheptulose, D-altro-Heptulose, D-Sedoheptulose, Volemulose, , D-Fructose 1,6-bisphosphate,
Valine, leucine and isoleucine biosynthesis	3	map00290	D-erythro-3-Methylmalate, (2R,3S)-3-Methylmalate, , (R)-2-Methylmalate, (R)-2-Methylmalic acid, (R)-Citramalate, (R)-Citramalic acid, (R)-alpha-Hydroxypyrotartaric acid, D-Citramalate, D-Citramalic acid, D-alpha-Hydroxypyrotartaric acid, (2R)-2-Hydroxy-2-methylbutanedioate, , (R)-2,3-Dihydroxy-3-methylbutanoate, (R)-2,3-Dihydroxy-isovalerate, (R)-2,3-Dihydroxy-isovaleric acid, (2R)-2,3-Dihydroxy-…
Plant hormone signal transduction	2	map04075	Abscisate, Abscisic acid, (+)-Abscisic acid, ABA, , (-)-Jasmonic acid, Jasmonic acid, {(1R,2R)-3-Oxo-2-[(Z)pent-2-enyl]cyclopent-2-enyl}acetic acid, Jasmonate, (-)-Jasmonate,
N-Glycan biosynthesis	2	map00510	Dolichyl phosphate D-mannose, Dolichyl D-mannosyl phosphate, Dolichyl beta-D-mannosyl phosphate, , Dolichyl beta-D-glucosyl phosphate,
Folate biosynthesis	2	map00790	5,6,7,8-Tetrahydromethanopterin, H4MPT, THMPT, Tetrahydromethanopterin, , 7,8-Dihydroneopterin 2',3'-cyclic phosphate,
Monobactam biosynthesis	2	map00261	(S)-4-Hydroxymandelate, (S)-2-Hydroxy-2-(4-hydroxyphenyl)acetate, L-4-Hydroxymandelate, L-p-Hydroxymandelate, , 3-(4-Hydroxyphenyl)pyruvate, 4-Hydroxyphenylpyruvate, p-Hydroxyphenylpyruvic acid,
Arginine and proline metabolism	2	map00330	L-Arginine phosphate, N5-[Imino(phosphonoamino)methyl]L-ornithine, omega-N-Phosphoarginine, Arginine phosphate, L-Arginine-NG-phosphoric acid, Phosphoarginine A, N-Phospho-L-arginine, N(omega)-Phospho-L-arginine, Phosphoarginine, , Feruloylagmatine,
Steroid biosynthesis	2	map00100	4alpha-Methylzymosterol-4-carboxylate, 4alpha-Carboxy-4beta-methyl-5alpha-cholesta-8,24-dien-3beta-ol, , Presqualene diphosphate,
Riboflavin metabolism	2	map00740	5-Amino-6-(1-D-ribitylamino)uracil, 5-Amino-6-(D-ribitylamino)uracil, 6-(1-D-Ribitylamino)-5-amino-2,4-dihydroxypyrimidine, 6-(1-D-Ribitylamino)-5-aminouracil, 4-(1-D-Ribitylamino)-5-amino-2,6-dihydroxypyrimidine, , Reduced FMN, FMNH2,
One carbon pool by folate	2	map00670	5,10-Methenyltetrahydrofolate, , 5-Formiminotetrahydrofolate, 5-Formimidoyltetrahydrofolate,
Glyoxylate and dicarboxylate metabolism	1	map00630	3-Ethylmalate,
Cholesterol metabolism	1	map04979	Taurochenodeoxycholate, Taurochenodeoxycholic acid, Chenodeoxycholoyltaurine,
Lysine degradation	1	map00310	N2-Citryl-N6-acetyl-N6-hydroxy-L-lysine, N2-Citryl-N6-acetyl-N6-hydroxylysine,
Anthocyanin biosynthesis	1	map00942	Delphinidin 3-O-3'',6''-O-dimalonylglucoside,
Arachidonic acid metabolism	1	map00590	2,3-Dinor-8-iso prostaglandin F1alpha, 2,3-Dinor-8-iso PGF1alpha,
Cysteine and methionine metabolism	1	map00270	N-Formylmethionine, N-Formyl-L-methionine,
Histidine metabolism	1	map00340	gamma-L-Glutamyl-S-(hercyn-2-yl)-L-cysteine S-oxide,
Monoterpenoid biosynthesis	1	map00902	10-Deoxygeniposidic acid,
Butanoate metabolism	1	map00650	2-Hydroxyglutarate, alpha-Hydroxyglutarate,
Aminoacyl-tRNA biosynthesis	1	map00970	L-Phenylalanine, (S)-alpha-Amino-beta-phenylpropionic acid,
Alanine, aspartate and glutamate metabolism	1	map00250	5-Phosphoribosylamine, 5-Phospho-beta-D-ribosylamine, 5-Phospho-D-ribosylamine, 5-Phosphoribosyl-1-amine,
Mannose type O-glycan biosynthesis	1	map00515	Dolichyl phosphate D-mannose, Dolichyl D-mannosyl phosphate, Dolichyl beta-D-mannosyl phosphate,
Tryptophan metabolism	1	map00380	Picolinic acid, 2-Pyridinecarboxylic acid,
Glycerolipid metabolism	1	map00561	3-beta-D-Galactosyl-sn-glycerol, Galactosylglycerol,
Lysine biosynthesis	1	map00300	(2R,3R)-3-Methylornithinyl-N6-lysine,
Glycerophospholipid metabolism	1	map00564	CDP-glycerol,
AGE-RAGE signaling pathway in diabetic complications	1	map04933	D-Glucose, Grape sugar, Dextrose, Glucose, D-Glucopyranose,
Cyanoamino acid metabolism	1	map00460	L-Phenylalanine, (S)-alpha-Amino-beta-phenylpropionic acid,
Pyruvate metabolism	1	map00620	(R)-2-Ethylmalate,
