# Supplementary material for: Transcriptome and metabolomic analysis to reveal the browning spot formation of ‘Huangguan’ pear
Source: BMC Plant Biol. 2021 Jul 3;21:321. doi: 10.1186/s12870-021-03049-8 (PMC8255024; doi:10.1186/s12870-021-03049-8)
Supplement: Supplementary file 4 — Additional file 4. List the detailed information of genes involved in BS formation. [file 12870_2021_3049_MOESM4_ESM.xlsx]

## Sheet: Table S3
Transcriptome and metabolomic analysis to reveal the browning spot formation of ‘Huangguan’ pear Qi Wang¶, Xinyi Wu¶, Li Liu¶, Daozhi Yao, Jinchao Li, Jie Fang, Xiaonan Chen, Liwu Zhu, Pu Liu, Zhenfeng Ye, Bing Jia*, Wei Heng*
Supplementary Table S3 Detailed information of genes involved in BS formation
	Gene ID	Pathway Name	Level 1	Level 2	log2(BS/CK)	CK_1 FPKM	CK_2 FPKM	CK_3 FPKM	BS_1 FPKM	BS_2 FPKM	BS_3 FPKM	Description	Abbreviation
Fatty acid elongation	103949661	ko01100//Metabolic pathways;ko00062//Fatty acid elongation;ko01110//Biosynthesis of secondary metabolites	Metabolism	Lipid metabolism;Global and overview maps	-1.27776	736.41	754.5	634.21	260.57	348.99	270.49	3-ketoacyl-CoA synthase 10-like	KCS10
	103929791	ko01100//Metabolic pathways;ko00062//Fatty acid elongation;ko01110//Biosynthesis of secondary metabolites	Metabolism	Global and overview maps;Lipid metabolism	-1.71167	4	3.18	3.32	0.3	1.56	1.42	3-ketoacyl-CoA synthase 11-like	KCS11
	108865655	ko01100//Metabolic pathways;ko01110//Biosynthesis of secondary metabolites;ko00062//Fatty acid elongation	Metabolism	Lipid metabolism;Global and overview maps	-2.02671	143.2	122.08	118.71	24.48	38.15	33.67	3-ketoacyl-CoA synthase 19-like	KCS19
	103942916	ko01100//Metabolic pathways;ko01110//Biosynthesis of secondary metabolites;ko00062//Fatty acid elongation	Metabolism	Lipid metabolism;Global and overview maps	-1.35846	218.3	277.06	280.31	83.03	122.39	97.33	3-ketoacyl-CoA synthase 1-like	KCS1
	103940571	ko01110//Biosynthesis of secondary metabolites;ko00062//Fatty acid elongation;ko01100//Metabolic pathways	Metabolism	Global and overview maps;Lipid metabolism	-1.94487	3004.85	2755.48	2558.42	549.14	1026.3	579.42	3-ketoacyl-CoA synthase 20-like	KCS20
	103966995	ko01100//Metabolic pathways;ko01110//Biosynthesis of secondary metabolites;ko00062//Fatty acid elongation	Metabolism	Lipid metabolism;Global and overview maps	-2.26909	164.41	80.77	113.7	24.24	38.41	10.14	3-ketoacyl-CoA synthase 4-like	KCS4
	103947140	ko00062//Fatty acid elongation;ko01100//Metabolic pathways;ko01110//Biosynthesis of secondary metabolites	Metabolism	Lipid metabolism;Global and overview maps	-1.77422	1925.99	2247.78	1831.13	377.72	836.37	561.55	3-ketoacyl-CoA synthase 6-like	KCS6
	103954176	ko01100//Metabolic pathways;ko01212//Fatty acid metabolism;ko00062//Fatty acid elongation;ko01110//Biosynthesis of secondary metabolites;ko01040//Biosynthesis of unsaturated fatty acids	Metabolism	Global and overview maps;Lipid metabolism	-2.11187	237.74	252.15	211.6	49.54	76.24	36.8	very-long-chain (3R)-3-hydroxyacyl-CoA dehydratase PASTICCINO 2A	PAS2
	103949862	ko00062//Fatty acid elongation;ko01040//Biosynthesis of unsaturated fatty acids;ko01212//Fatty acid metabolism;ko01100//Metabolic pathways;ko01110//Biosynthesis of secondary metabolites	Metabolism	Global and overview maps;Lipid metabolism	-1.24364	411.01	536.37	511.76	193.4	261.33	161.16	very-long-chain 3-oxoacyl-CoA reductase 1-like	OCR1
	103935366	ko00062//Fatty acid elongation;ko01040//Biosynthesis of unsaturated fatty acids;ko01100//Metabolic pathways;ko01212//Fatty acid metabolism;ko01110//Biosynthesis of secondary metabolites	Metabolism	Global and overview maps;Lipid metabolism	-1.88353	661.03	994.69	949.75	179.93	343.88	181.13	very-long-chain enoyl-CoA reductase	ECR
Cutin suberin and wax biosynthesis	103965506	ko00073//Cutin, suberine and wax biosynthesis;ko01110//Biosynthesis of secondary metabolites	Metabolism	Lipid metabolism;Global and overview maps	4.31561	0.31	1.84	0.72	18.16	4.58	36.65	protein ECERIFERUM 1-like	CER1
	103928845	ko00073//Cutin, suberine and wax biosynthesis	Metabolism	Lipid metabolism	-1.05255	20.09	30.77	26.82	9.47	18.53	9.43	O-acyltransferase WSD1-like	WSD1
	103954216	ko04146//Peroxisome;ko00073//Cutin, suberine and wax biosynthesis	Metabolism;Cellular Processes	Lipid metabolism;Transport and catabolism	-1.24609	51.45	135.41	68.54	30.63	64.73	13.87	alcohol-forming fatty acyl-CoA reductase-like	FAR
	103966291	ko00073//Cutin, suberine and wax biosynthesis	Metabolism	Lipid metabolism	-1.43039	826.34	262.74	315.69	56.46	301.47	152.06	cytochrome P450 94A1-like	CYP94A1
	103957174	ko00073//Cutin, suberine and wax biosynthesis	Metabolism	Lipid metabolism	-1.69905	2.38	8.65	3.95	1.36	1.62	1.75	protein HOTHEAD-like	HTH
	103957382	ko00073//Cutin, suberine and wax biosynthesis;ko01100//Metabolic pathways	Metabolism	Lipid metabolism;Global and overview maps	-1.98853	9.09	10.17	9.22	1.55	4.36	1.22	cytochrome P450 86A8 isoform X1	CYP86A8
	103963865	ko01100//Metabolic pathways;ko00073//Cutin, suberine and wax biosynthesis	Metabolism	Global and overview maps;Lipid metabolism	-2.22821	2.83	34.64	4.92	6.04	2.38	1.32	cytochrome P450 86A22	CYP86A22
	103931004	ko04146//Peroxisome;ko00073//Cutin, suberine and wax biosynthesis	Metabolism;Cellular Processes	Lipid metabolism;Transport and catabolism	-2.36852	62.08	51.82	64.88	6.88	22.69	4.41	fatty acyl-CoA reductase 3-like	FAR3
	103964024	ko00073//Cutin, suberine and wax biosynthesis	Metabolism	Lipid metabolism	-2.52632	37.39	13.06	65.16	1.79	11.63	5.65	omega-hydroxypalmitate O-feruloyl transferase-like	HHT
	103962896	ko00071//Fatty acid degradation;ko01100//Metabolic pathways;ko00073//Cutin, suberine and wax biosynthesis	Metabolism	Lipid metabolism;Global and overview maps	-2.61126	2.99	10.63	6.86	0.37	1.69	1.28	cytochrome P450 704C1-like	CYP704C1
Lignin biosynthesis	103943288	ko00940//Phenylpropanoid biosynthesis;ko00360//Phenylalanine metabolism;ko01100//Metabolic pathways;ko01110//Biosynthesis of secondary metabolites;ko00130//Ubiquinone and other terpenoid-quinone biosynthesis	Metabolism	Biosynthesis of other secondary metabolites;Metabolism of cofactors and vitamins;Global and overview maps;Amino acid metabolism	2.75551	0.25	0.96	0.67	8.56	2.1	2.54	4-coumarate--CoA ligase 2-like	4CL2
	103945464	ko00360//Phenylalanine metabolism;ko00940//Phenylpropanoid biosynthesis;ko01100//Metabolic pathways;ko01110//Biosynthesis of secondary metabolites;ko00130//Ubiquinone and other terpenoid-quinone biosynthesis	Metabolism	Global and overview maps;Metabolism of cofactors and vitamins;Biosynthesis of other secondary metabolites;Amino acid metabolism	1.19065	0.26	1.87	0.67	3.41	0.76	2.49	4-coumarate--CoA ligase 1-like	4CL1
	103927980	ko01110//Biosynthesis of secondary metabolites;ko01100//Metabolic pathways;ko00940//Phenylpropanoid biosynthesis	Metabolism	Global and overview maps;Biosynthesis of other secondary metabolites	3.49951	23.19	11.22	2.86	332.15	52.68	56.51	caffeic acid 3-O-methyltransferase-like	COMT
	108867111	ko01110//Biosynthesis of secondary metabolites;ko01100//Metabolic pathways;ko00940//Phenylpropanoid biosynthesis	Metabolism	Global and overview maps;Biosynthesis of other secondary metabolites	-2.41961	1162.5	1020.11	1565.95	167.79	349.37	174.92	cinnamoyl-CoA reductase 1-like isoform X1	CCR1
	103944997	ko01100//Metabolic pathways;ko01110//Biosynthesis of secondary metabolites;ko00945//Stilbenoid, diarylheptanoid and gingerol biosynthesis;ko00940//Phenylpropanoid biosynthesis;ko00941//Flavonoid biosynthesis	Metabolism	Global and overview maps;Biosynthesis of other secondary metabolites	1.36234	8.27	12.51	10.09	25.3	30.85	23.94	cytochrome P450 98A2-like	CYP98A2
	103966736	ko01100//Metabolic pathways;ko00940//Phenylpropanoid biosynthesis;ko01110//Biosynthesis of secondary metabolites	Metabolism	Global and overview maps;Biosynthesis of other secondary metabolites	2.18646	4.32	4.61	2.61	22.34	10.62	20.84	cytochrome P450 84A1-like	CYP84A1
	103927518	ko01100//Metabolic pathways;ko00940//Phenylpropanoid biosynthesis;ko01110//Biosynthesis of secondary metabolites	Metabolism	Biosynthesis of other secondary metabolites;Global and overview maps	-1.39698	312.73	274.06	402.27	68.23	164.15	137.15	probable cinnamyl alcohol dehydrogenase 6	CAD6
	103928508	ko00940//Phenylpropanoid biosynthesis;ko01110//Biosynthesis of secondary metabolites;ko01100//Metabolic pathways	Metabolism	Biosynthesis of other secondary metabolites;Global and overview maps	1.80683	8.48	11.91	11.36	40.63	22.52	49.35	probable cinnamyl alcohol dehydrogenase 1	CAD1
Plant pathogen interaction	103941164	ko04626//Plant-pathogen interaction	Organismal Systems	Environmental adaptation	1.70767	4.87	4.75	3.98	11.77	10.01	23.56	probable WRKY transcription factor 40	WRKY40
	103933178	ko04016//MAPK signaling pathway - plant;ko04626//Plant-pathogen interaction	Environmental Information Processing;Organismal Systems	Environmental adaptation;Signal transduction	3.26835	0.84	0.17	0.32	3.36	2.36	7.21	WRKY transcription factor 22-like	WRKY22
	103930250	ko04626//Plant-pathogen interaction	Organismal Systems	Environmental adaptation	3.41784	5.91	3.8	3.59	38.35	35.97	70.41	calcium-binding protein CML42-like	CML42
	103953483	ko04626//Plant-pathogen interaction	Organismal Systems	Environmental adaptation	2.09149	3.48	4.35	5.15	19.61	13.18	22.88	calcium-dependent protein kinase 28-like	CDPK28
	103966323	ko04626//Plant-pathogen interaction	Organismal Systems	Environmental adaptation	1.55034	0.94	3.63	1.8	7.25	2.8	9.33	calcium-dependent protein kinase 13	CDPK13
	103951220	ko04626//Plant-pathogen interaction	Organismal Systems	Environmental adaptation	1.36733	2.99	7.49	5.64	16.69	11.63	13.86	calcium-dependent protein kinase 2-like	CDPK2
	103939317	ko04626//Plant-pathogen interaction	Organismal Systems	Environmental adaptation	1.53695	1.74	8.56	3.43	19	12.92	9.11	calmodulin-like protein 7	CaLP7
	103950535	ko04070//Phosphatidylinositol signaling system;ko04016//MAPK signaling pathway - plant;ko04626//Plant-pathogen interaction	Organismal Systems;Environmental Information Processing	Environmental adaptation;Signal transduction	1.54296	1.12	2.9	1.31	3.6	5.31	7.24	calmodulin	CaM
	103944140	ko04626//Plant-pathogen interaction	Organismal Systems	Environmental adaptation	2.66594	9.91	9.12	7.37	46.55	50.25	74.18	pathogenesis-related genes transcriptional activator PTI5-like	PTI5
	103949107	ko04626//Plant-pathogen interaction	Organismal Systems	Environmental adaptation	1.88596	118.81	96.86	71.15	244.54	283.83	554.48	pathogenesis-related genes transcriptional activator PTI6-like	PTI6
	103967187	ko04626//Plant-pathogen interaction;ko04016//MAPK signaling pathway - plant	Environmental Information Processing;Organismal Systems	Environmental adaptation;Signal transduction	-1.74328	15.54	8.41	17.26	4.08	4.16	3.92	probable WRKY transcription factor 65	WRKY65	MAPK signaling pathway
	103933182	ko03040//Spliceosome;ko04626//Plant-pathogen interaction	Genetic Information Processing;Organismal Systems	Transcription;Environmental adaptation	-1.90692	29.62	30.3	48.19	3.48	21.92	2.59	probable WRKY transcription factor 24	WRKY24
	103947767	ko04016//MAPK signaling pathway - plant;ko04626//Plant-pathogen interaction	Organismal Systems;Environmental Information Processing	Signal transduction;Environmental adaptation	2.97522	4835.71	868.22	1173.11	28236.3	8219.79	17068.2	polygalacturonase inhibitor	PGIP
	103944093	ko04016//MAPK signaling pathway - plant;ko04075//Plant hormone signal transduction;ko04626//Plant-pathogen interaction	Environmental Information Processing;Organismal Systems	Signal transduction;Environmental adaptation	3.21686	2.29	1.47	1.38	26.63	8.83	12.62	protein LIGHT-DEPENDENT SHORT HYPOCOTYLS 10-like	LSH10
	103950478	ko04626//Plant-pathogen interaction;ko04016//MAPK signaling pathway - plant	Organismal Systems;Environmental Information Processing	Signal transduction;Environmental adaptation	1.92973	10.52	9.45	5.66	19.16	39.73	40.37	probable WRKY transcription factor 11	WRKY11
	103964989	ko04016//MAPK signaling pathway - plant;ko04070//Phosphatidylinositol signaling system;ko04626//Plant-pathogen interaction	Environmental Information Processing;Organismal Systems	Signal transduction;Environmental adaptation	2.89804	1.14	1.34	0.52	4	11.06	7.77	probable calcium-binding protein CML45	CML45
	103943771	ko04626//Plant-pathogen interaction	Organismal Systems	Environmental adaptation	2.59537	6.26	5.72	7.78	28.56	38.59	52.41	probable WRKY transcription factor 53	WRKY53
	103962153	ko04016//MAPK signaling pathway - plant;ko04626//Plant-pathogen interaction	Environmental Information Processing;Organismal Systems	Signal transduction;Environmental adaptation	2.92612	16.38	10.49	21.17	107.51	111.05	143.15	probable WRKY transcription factor 33	WRKY33
	103945640	ko04626//Plant-pathogen interaction;ko04016//MAPK signaling pathway - plant	Organismal Systems;Environmental Information Processing	Signal transduction;Environmental adaptation	2.05433	9.25	7.44	10.03	35.25	31.6	44.14	probable WRKY transcription factor 26	WRKY26
	103947434	ko04016//MAPK signaling pathway - plant;ko04626//Plant-pathogen interaction;ko03040//Spliceosome	Environmental Information Processing;Organismal Systems;Genetic Information Processing	Signal transduction;Transcription;Environmental adaptation	2.5845	7.89	7.41	3.66	33.56	30.96	52.12	probable WRKY transcription factor 71	WRKY71
	103961435	ko03040//Spliceosome;ko04626//Plant-pathogen interaction;ko04016//MAPK signaling pathway - plant	Environmental Information Processing;Organismal Systems;Genetic Information Processing	Signal transduction;Environmental adaptation;Transcription	3.8311	1.5	0.5	0.14	10.73	6.7	13.96	probable WRKY transcription factor 75	WRKY75
	103949253	ko04016//MAPK signaling pathway - plant;ko04626//Plant-pathogen interaction	Environmental Information Processing;Organismal Systems	Environmental adaptation;Signal transduction	1.98964	46.89	27.9	29.41	141.13	106.77	168.43	probable WRKY transcription factor 31	WRKY31
	103961295	ko04016//MAPK signaling pathway - plant;ko04626//Plant-pathogen interaction;ko04070//Phosphatidylinositol signaling system	Organismal Systems;Environmental Information Processing	Signal transduction;Environmental adaptation	2.79116	2.48	2.28	2.08	8.97	8.84	31.07	putative calmodulin-like protein 2	CaLP2
	103953390	ko04016//MAPK signaling pathway - plant	Environmental Information Processing	Signal transduction	2.97738	3.55	2.32	1.94	13.51	15.6	33.49	mitogen-activated protein kinase homolog MMK2-like	MMK2
	103936803	ko04626//Plant-pathogen interaction;ko03040//Spliceosome;ko04016//MAPK signaling pathway - plant	Environmental Information Processing;Genetic Information Processing;Organismal Systems	Signal transduction;Transcription;Environmental adaptation	3.44553	0.95	0.44	0.13	5.65	3.92	7.39	probable WRKY transcription factor 45	WRKY45
	103935784	ko04075//Plant hormone signal transduction;ko04016//MAPK signaling pathway - plant	Environmental Information Processing	Signal transduction	1.13852	35.66	29.11	37.9	102.18	63.96	58.26	protein phosphatase 2C 37-like	PP2C37
	103953910	ko04626//Plant-pathogen interaction;ko04070//Phosphatidylinositol signaling system;ko04016//MAPK signaling pathway - plant	Environmental Information Processing;Organismal Systems	Environmental adaptation;Signal transduction	1.23966	4.08	5.72	4.13	10.07	13.72	9.25	calmodulin-like protein 3	CaLP3
	103948905	ko04016//MAPK signaling pathway - plant	Environmental Information Processing	Signal transduction	2.08417	5.97	9.92	7.9	39.41	23.9	41.11	mitogen-activated protein kinase 3	MAPK3
	103943417	ko04016//MAPK signaling pathway - plant;ko04075//Plant hormone signal transduction	Environmental Information Processing	Signal transduction	2.31302	3.9	12.07	8.72	47.71	39.97	36.89	probable protein phosphatase 2C 51	PP2C51
	103939055	ko04075//Plant hormone signal transduction;ko04016//MAPK signaling pathway - plant	Environmental Information Processing	Signal transduction	-1.50002	24.23	18.28	24.93	7.57	11.97	3.97	abscisic acid receptor PYR1-like	PYR1
	103932072	ko04016//MAPK signaling pathway - plant;ko00520//Amino sugar and nucleotide sugar metabolism;ko01100//Metabolic pathways	Environmental Information Processing;Metabolism	Carbohydrate metabolism;Signal transduction;Global and overview maps	-1.20711	628.78	324.83	239.09	193.18	212.35	110.13	chitinase-like protein 1	CLP1
	103959326	ko04016//MAPK signaling pathway - plant;ko00520//Amino sugar and nucleotide sugar metabolism;ko01100//Metabolic pathways	Environmental Information Processing;Metabolism	Signal transduction;Global and overview maps;Carbohydrate metabolism	-2.22882	3.99	9.77	10.95	2.43	1.63	1.21	chitinase-like protein 2	CLP2
	103950938	ko04075//Plant hormone signal transduction;ko01212//Fatty acid metabolism;ko01100//Metabolic pathways;ko04016//MAPK signaling pathway - plant;ko00061//Fatty acid biosynthesis	Environmental Information Processing;Metabolism	Lipid metabolism;Signal transduction;Global and overview maps	-2.34007	387.09	1364.22	548.22	27.53	390.87	39.9	MLP-like protein 423	MLP423
	103946907	ko04016//MAPK signaling pathway - plant	Environmental Information Processing	Signal transduction	-1.52973	21.72	21.75	24.31	5.3	10.23	7.91	mitogen-activated protein kinase kinase 9-like	MAPK9
	103929599	ko04016//MAPK signaling pathway - plant;ko01100//Metabolic pathways;ko00520//Amino sugar and nucleotide sugar metabolism	Environmental Information Processing;Metabolism	Global and overview maps;Carbohydrate metabolism;Signal transduction	-2.58165	150.81	139.41	143.19	10.76	36.87	24.8	endochitinase-like	ECP

## Sheet: Table S4
Supplementary Table S4 Detailed information of genes involved in BS formation
	Gene ID	Pathway Name	Level 1	Level 2	log2(BS/CK)	CK_1 FPKM	CK_2 FPKM	CK_3 FPKM	BS_1 FPKM	BS_2 FPKM	BS_3 FPKM	Description	Abbreviation
IAA	103959573	ko04075//Plant hormone signal transduction	Environmental Information Processing	Signal transduction	-1.22173	22.71	12.55	17.77	7.76	7.52	7.6	auxin transporter-like protein 2	LAX3
	103963931	ko04075//Plant hormone signal transduction	Environmental Information Processing	Signal transduction	-1.45798	17.53	34.9	38.44	10.32	8.18	13.95	protein TRANSPORT INHIBITOR RESPONSE 1-like	TIR1
	103954393	ko04075//Plant hormone signal transduction	Environmental Information Processing	Signal transduction	-1.64097	21.24	185.26	70.67	30.39	20.76	36.25	auxin-responsive protein IAA4-like	IAA4
	103929398	ko04075//Plant hormone signal transduction	Environmental Information Processing	Signal transduction	-1.50293	210.05	232.12	316.43	133.78	70.31	59.72	auxin-responsive protein IAA27-like	IAA27
	103931047	ko04075//Plant hormone signal transduction	Environmental Information Processing	Signal transduction	-1.21476	24.61	35.21	35.55	13.18	17.49	10.37	auxin-responsive protein IAA26-like	IAA26
	103954392	ko04075//Plant hormone signal transduction	Environmental Information Processing	Signal transduction	-1.32307	247.31	313.47	349.52	179.3	51.64	126.44	auxin-responsive protein IAA16	IAA16
	103929782	ko04075//Plant hormone signal transduction	Environmental Information Processing	Signal transduction	-1.14628	55.6	100.54	83.8	36.83	19.42	50.66	auxin-responsive protein IAA14-like	IAA14
	103957321	ko04075//Plant hormone signal transduction	Environmental Information Processing	Signal transduction	-2.81488	5.67	3.2	6.43	1.43	0.67	0.05	auxin-induced protein AUX28-like	AUX28
	103929778	ko04075//Plant hormone signal transduction	Environmental Information Processing	Signal transduction	-1.22965	8.07	13.28	14.08	6.96	3.11	4.75	auxin-induced protein 22D	AUX22D
	103930094	ko04075//Plant hormone signal transduction	Environmental Information Processing	Signal transduction	1.036	35.29	31.84	34.84	62.07	74.01	73.89	auxin response factor 5-like isoform X1	ARF5
	103937192	ko04075//Plant hormone signal transduction	Environmental Information Processing	Signal transduction	-1.0278	5.29	3.14	5.46	3.15	1.56	2.06	auxin response factor 18-like	ARF18
	103944151	ko04075//Plant hormone signal transduction	Environmental Information Processing	Signal transduction	1.01922	7.75	3.64	4.12	5.64	13.34	13.27	auxin response factor 3-like isoform X1	ARF3
	103956998	ko04075//Plant hormone signal transduction	Environmental Information Processing	Signal transduction	1.13456	4.25	9.65	8.81	12.78	14.11	22.27	auxin response factor 17	ARF17
	103928724	ko04075//Plant hormone signal transduction	Environmental Information Processing	Signal transduction	2.05128	0.07	0.04	0.2	0.24	0.68	0.32	probable indole-3-acetic acid-amido synthetase GH3.1	GH3.1
	103967961	ko04075//Plant hormone signal transduction	Environmental Information Processing	Signal transduction	1.22352	30.13	17.64	27.47	22.71	48.31	106.99	auxin-responsive protein SAUR50	SAUR50
	103957860	ko04075//Plant hormone signal transduction	Environmental Information Processing	Signal transduction	-2.64683	70.2	86.38	45.31	11.18	7.58	12.13	indole-3-acetic acid-induced protein ARG7-like	ARG7
	103952025	ko04075//Plant hormone signal transduction	Environmental Information Processing	Signal transduction	3.41583	2.19	1.19	1.58	8.51	35.87	10.9	auxin-responsive protein SAUR71	SAUR71
	103964554	ko04075//Plant hormone signal transduction	Environmental Information Processing	Signal transduction	2.55901	2.3	3.48	2.85	7.27	36.43	8.41	auxin-responsive protein SAUR36-like	SAUR36
	103941017	ko04075//Plant hormone signal transduction	Environmental Information Processing	Signal transduction	1.88858	0.99	2.74	1.91	6.09	3.06	11.38	auxin-responsive protein SAUR32-like	SAUR32
	103938993	ko04075//Plant hormone signal transduction	Environmental Information Processing	Signal transduction	-2.33086	12.76	13.8	7.1	4.18	0.26	2.23	auxin-responsive protein SAUR21-like	SAUR21
	103947698	ko04075//Plant hormone signal transduction	Environmental Information Processing	Signal transduction	-2.31003	3.19	26.27	6.38	4.1	1.27	1.72	auxin-induced protein 6B	AUX6B
	103957874	ko04075//Plant hormone signal transduction	Environmental Information Processing	Signal transduction	-2.12996	21.11	11.99	11.58	6.85	1.09	2.32	auxin-induced protein 15A-like	AUX15A
Cytokinine	103949667	ko04075//Plant hormone signal transduction	Environmental Information Processing	Signal transduction	2.45742	0.02	0.21	0.07	1.35	0.32	0.04	histidine kinase 5-like	HK5
	103955055	ko04075//Plant hormone signal transduction	Environmental Information Processing	Signal transduction	1.52139	0.92	1.14	1.62	3.76	2.5	4.26	histidine kinase 2 isoform X1	HK2
	103929184	ko04075//Plant hormone signal transduction	Environmental Information Processing	Signal transduction	1.28278	5.88	6.21	10.68	21.17	14.38	19.52	myb family transcription factor EFM	EFM
	103934525	ko04075//Plant hormone signal transduction	Environmental Information Processing	Signal transduction	1.69359	0.59	1.61	0.46	3.35	2.38	3.21	two-component response regulator-like APRR2	APRR2
	103944086	ko04075//Plant hormone signal transduction;ko04933//AGE-RAGE signaling pathway in diabetic complications	Environmental Information Processing;Human Diseases	Signal transduction;Endocrine and metabolic diseases	1.29457	0.27	0.38	0.24	0.75	1.06	0.42	two-component response regulator ORR24-like	ORR24
	103954272	ko04075//Plant hormone signal transduction	Environmental Information Processing	Signal transduction	5.24717	0.76	0.48	0.35	24.81	24.43	9.08	transcription factor PCL1-like	PCL1
	103963502	ko00220//Arginine biosynthesis;ko01110//Biosynthesis of secondary metabolites;ko01230//Biosynthesis of amino acids;ko04933//AGE-RAGE signaling pathway in diabetic complications;ko01100//Metabolic pathways;ko00250//Alanine, aspartate and glutamate metabolism;ko04075//Plant hormone signal transduction	Metabolism;Human Diseases;Environmental Information Processing	Endocrine and metabolic diseases;Global and overview maps;Signal transduction;Amino acid metabolism	-1.08411	1.97	4.11	3.11	0.98	1.86	1.52	protein PHR1-LIKE 3-like	PHR1
Gibberellin	103928345	ko04075//Plant hormone signal transduction	Environmental Information Processing	Signal transduction	2.94444	0.29	0.17	0.23	0.45	2.75	2.13	gibberellin receptor GID1C-like	GID1C
	103959978	ko01110//Biosynthesis of secondary metabolites;ko00943//Isoflavonoid biosynthesis;ko04075//Plant hormone signal transduction	Metabolism;Environmental Information Processing	Biosynthesis of other secondary metabolites;Signal transduction;Global and overview maps	1.34437	143.36	63.51	109.01	93.61	459.79	244.51	probable carboxylesterase 15	CES15
	103962043	ko04075//Plant hormone signal transduction	Environmental Information Processing	Signal transduction	-1.29294	74.44	120.78	93.31	63.6	20.58	34.17	probable carboxylesterase 18	CES18
	103931198	ko04075//Plant hormone signal transduction	Environmental Information Processing	Signal transduction	1.12425	1.93	2.81	3.63	8.4	4.51	5.28	scarecrow-like protein 21	SCL21
	103935014	ko04075//Plant hormone signal transduction	Environmental Information Processing	Signal transduction	1.54658	2.07	0.78	1.37	4.26	3.5	4.48	scarecrow-like protein 22	SCL22
	103941523	ko04075//Plant hormone signal transduction	Environmental Information Processing	Signal transduction	1.68337	1.93	3.48	2.36	10.09	4.71	10.75	scarecrow-like protein 4	SCL4
	103954288	ko04075//Plant hormone signal transduction	Environmental Information Processing	Signal transduction	1.19838	1.61	2.5	1.87	3.98	4.15	5.82	scarecrow-like protein 14	SCL14
	103960214	ko04075//Plant hormone signal transduction	Environmental Information Processing	Signal transduction	1.58458	0.15	0.2	0.26	0.09	0.48	1.29	protein SCARECROW 2-like	SCL2
	103963184	ko04075//Plant hormone signal transduction	Environmental Information Processing	Signal transduction	2.64347	0	0.1	0.04	0.55	0.06	0.27	scarecrow-like protein 15	SCL15
	103964673	ko04075//Plant hormone signal transduction	Environmental Information Processing	Signal transduction	1.02089	6.64	5.8	6.77	13.08	10.45	15.52	scarecrow-like protein 33	SCL33
	103964676	ko04075//Plant hormone signal transduction	Environmental Information Processing	Signal transduction	3.1022	2.09	0.99	1.42	10.92	9.49	18.32	scarecrow-like protein 30	SCL30
	103964678	ko04075//Plant hormone signal transduction	Environmental Information Processing	Signal transduction	1.31551	30.52	19.6	25.63	65.77	52.21	70.38	scarecrow-like protein 11	SCL11
	103927146	ko04075//Plant hormone signal transduction;ko04712//Circadian rhythm - plant	Environmental Information Processing;Organismal Systems	Signal transduction;Environmental adaptation	-1.35199	8.72	3.9	7.11	2.75	3.68	1.1	transcription factor bHLH137-like	bHLH137
	103929400	ko04712//Circadian rhythm - plant;ko04075//Plant hormone signal transduction	Organismal Systems;Environmental Information Processing	Environmental adaptation;Signal transduction	1.54259	8.14	3.92	3.83	23.12	6.74	16.76	transcription factor bHLH68-like isoform X1	bHLH68
	103932057	ko04712//Circadian rhythm - plant;ko04075//Plant hormone signal transduction	Organismal Systems;Environmental Information Processing	Signal transduction;Environmental adaptation	1.54033	13.13	6.18	8.19	29.12	16.82	34.43	transcription factor bHLH128	bHLH128
	103936903	ko04712//Circadian rhythm - plant;ko04075//Plant hormone signal transduction	Environmental Information Processing;Organismal Systems	Environmental adaptation;Signal transduction	-1.15828	2.06	2.26	1.65	0.63	1.68	0.34	transcription factor bHLH113-like	bHLH113
	103939157	ko04075//Plant hormone signal transduction	Environmental Information Processing	Signal transduction	2.42111	3.09	1.1	1.96	10.44	10.02	12.3	transcription factor bHLH48-like	bHLH48
	103949094	ko04075//Plant hormone signal transduction	Environmental Information Processing	Signal transduction	2.64347	0.08	0.31	0.04	0.31	0.47	2.09	transcription factor bHLH66-like	bHLH66
	103961385	ko03010//Ribosome;ko04075//Plant hormone signal transduction	Environmental Information Processing;Genetic Information Processing	Translation;Signal transduction	2.63888	0.73	2.04	1.44	6.34	8.44	11.64	transcription factor bHLH62	bHLH62
	103962722	ko04075//Plant hormone signal transduction	Environmental Information Processing	Signal transduction	1.0764	4.7	3.86	3.97	12.37	6.13	7.97	transcription factor bHLH145	bHLH145
	103966999	ko04712//Circadian rhythm - plant;ko04075//Plant hormone signal transduction	Organismal Systems;Environmental Information Processing	Signal transduction;Environmental adaptation	-1.49291	3.26	1.43	1.41	0.65	1.46	0	transcription factor bHLH49-like isoform X2	bHLH49
Abscisic acid	103930152	ko04075//Plant hormone signal transduction;ko04016//MAPK signaling pathway - plant	Environmental Information Processing	Signal transduction	2.13651	0.28	0	0	0.32	0.31	0.61	abscisic acid receptor PYL4-like	PYL4
	103939055	ko04075//Plant hormone signal transduction;ko04016//MAPK signaling pathway - plant	Environmental Information Processing	Signal transduction	-1.50002	24.23	18.28	24.93	7.57	11.97	3.97	abscisic acid receptor PYR1-like	PYL1
	103941486	ko04016//MAPK signaling pathway - plant;ko04075//Plant hormone signal transduction	Environmental Information Processing	Signal transduction	-1.83934	2.57	0.7	1.82	0.61	0.76	0	abscisic acid receptor PYL12	PYL12
	103950938	ko04075//Plant hormone signal transduction;ko01212//Fatty acid metabolism;ko01100//Metabolic pathways;ko04016//MAPK signaling pathway - plant;ko00061//Fatty acid biosynthesis	Environmental Information Processing;Metabolism	Lipid metabolism;Signal transduction;Global and overview maps	-2.34007	387.09	1364.22	548.22	27.53	390.87	39.9	MLP-like protein 423	MLP423
	103935784	ko04075//Plant hormone signal transduction;ko04016//MAPK signaling pathway - plant	Environmental Information Processing	Signal transduction	1.13852	35.66	29.11	37.9	102.18	63.96	58.26	protein phosphatase 2C 37-like	PP2C37
	103943417	ko04016//MAPK signaling pathway - plant;ko04075//Plant hormone signal transduction	Environmental Information Processing	Signal transduction	2.31302	3.9	12.07	8.72	47.71	39.97	36.89	probable protein phosphatase 2C 51	PP2C51
	103954260	ko04016//MAPK signaling pathway - plant;ko04075//Plant hormone signal transduction	Environmental Information Processing	Signal transduction	1.51102	0.38	0.35	0.91	2.37	0.91	1.31	probable protein phosphatase 2C 24	PP2C24
	103931689	ko04075//Plant hormone signal transduction	Environmental Information Processing	Signal transduction	1.17229	7.72	3.23	4.16	9.67	10.69	13.73	G-box-binding factor 4-like	GBF4
	103933825	ko04075//Plant hormone signal transduction	Environmental Information Processing	Signal transduction	1.50002	0.08	0.45	0.96	0.37	0.66	3.24	bZIP transcription factor 2-like	bZIP2
	103953449	ko03010//Ribosome;ko04075//Plant hormone signal transduction	Environmental Information Processing;Genetic Information Processing	Translation;Signal transduction	-1.1276	5.91	3.35	4.54	1.72	2.91	1.56	protein FD-like	FD
	103954486	ko04075//Plant hormone signal transduction	Environmental Information Processing	Signal transduction	-1.06502	5.33	3.26	5	1.65	2.45	2.39	light-inducible protein CPRF2 isoform X1	CPRF2
	103964511	ko04075//Plant hormone signal transduction	Environmental Information Processing	Signal transduction	-1.26117	1.01	2.13	0.95	0.76	0.26	0.75	basic leucine zipper 9-like	bZIP9
Jasmonic acid	103929049	ko04075//Plant hormone signal transduction	Environmental Information Processing	Signal transduction	4.61932	2.21	1.27	0.44	35.08	13.73	50.93	protein TIFY 9	TIFY9
	103929684	ko04075//Plant hormone signal transduction	Environmental Information Processing	Signal transduction	2.25315	0.99	0.34	1.18	5.3	2.63	3.81	protein TIFY 10A	TIFY10A
	103940602	ko04075//Plant hormone signal transduction	Environmental Information Processing	Signal transduction	3.03542	1.19	0.93	0.76	7.08	3.34	13.86	protein TIFY 9-like	TIFY9-like
	103943066	ko04075//Plant hormone signal transduction	Environmental Information Processing	Signal transduction	-1.58552	24.31	25.41	41.19	10.14	15.08	4.39	protein TIFY 6A-like isoform X1	TIFY6A
	103964167	ko04075//Plant hormone signal transduction	Environmental Information Processing	Signal transduction	-2.91877	3.82	3.18	11.28	0.98	1.27	0.12	protein TIFY 5A-like	TIFY5A
	103932269	ko01110//Biosynthesis of secondary metabolites;ko04075//Plant hormone signal transduction;ko01100//Metabolic pathways;ko00860//Porphyrin and chlorophyll metabolism;ko04016//MAPK signaling pathway - plant	Environmental Information Processing;Metabolism	Global and overview maps;Signal transduction;Metabolism of cofactors and vitamins	1.27325	1.27	2.13	1.06	4.44	2.74	3.86	transcription factor EGL1-like	EGL1
	103938139	ko04075//Plant hormone signal transduction;ko04016//MAPK signaling pathway - plant	Environmental Information Processing	Signal transduction	2.27062	2.58	3.89	3.54	21.39	13.47	13.63	transcription factor EMB1444-like	EMB1444
	103938169	ko04075//Plant hormone signal transduction;ko04016//MAPK signaling pathway - plant	Environmental Information Processing	Signal transduction	4.72988	0.3	0	0	2.76	1.44	3.91	transcription factor bHLH92-like	bHLH92
	103944005	ko04075//Plant hormone signal transduction;ko04016//MAPK signaling pathway - plant	Environmental Information Processing	Signal transduction	3.21051	1.04	0.27	0.79	5.9	3.69	9.75	putative transcription factor bHLH041	bHLH041
Salicylic acid	103933974	ko04075//Plant hormone signal transduction	Environmental Information Processing	Signal transduction	2.1259	1.42	2.18	1.69	11.15	2.79	9.61	regulatory protein NPR5-like	NPR5
	103947404	ko04075//Plant hormone signal transduction	Environmental Information Processing	Signal transduction	1.04872	12.1	16.45	21.51	32.54	32.76	36.94	BTB/POZ domain and ankyrin repeat-containing protein NPR2-like	NPR2
	103948016	ko04075//Plant hormone signal transduction	Environmental Information Processing	Signal transduction	1.35898	1.48	2.37	2.67	7.11	3.87	5.8	regulatory protein NPR3-like	NPR3
	103951879	ko04075//Plant hormone signal transduction	Environmental Information Processing	Signal transduction	1.89857	0.15	0.74	0.45	2.29	1.34	1.52	BTB/POZ domain and ankyrin repeat-containing protein NPR1	NPR1
	103930551	ko04075//Plant hormone signal transduction	Environmental Information Processing	Signal transduction	-2.04265	2.5	1.49	2	0.36	0.71	0.38	transcription factor TGA2.3-like	TGA2.3
	103947258	ko04075//Plant hormone signal transduction	Environmental Information Processing	Signal transduction	2.2653	0.27	0.37	0.46	1.98	1.31	1.85	transcription factor TGA2.3-like isoform X1	TGA2.3-1
	103954231	ko04075//Plant hormone signal transduction	Environmental Information Processing	Signal transduction	2.62504	0.16	0.03	0.1	0.7	0.46	0.59	transcription factor TGA2.2-like	TGA2.2
	103957003	ko04075//Plant hormone signal transduction	Environmental Information Processing	Signal transduction	2.88858	0	0.09	0.06	0.55	0.49	0.06	transcription factor TGA7 isoform X1	TGA7
	103961124	ko04075//Plant hormone signal transduction	Environmental Information Processing	Signal transduction	3.41306	0.1	0.08	0.13	1.45	0.87	0.77	transcription factor TGA2.2-like isoform X1	TGA2.2-1
	103967071	ko04016//MAPK signaling pathway - plant;ko04626//Plant-pathogen interaction;ko04075//Plant hormone signal transduction	Organismal Systems;Environmental Information Processing	Environmental adaptation;Signal transduction	1.28891	13.73	1.49	4.29	6.03	24.21	16.97	pathogenesis-related protein 1-like	PR1
